# Supplementary material for: Alveolar macrophages in early stage COPD show functional deviations with properties of impaired immune activation
Source: Front Immunol. 2022 Jul 28;13:917232. doi: 10.3389/fimmu.2022.917232 (PMC9377018; doi:10.3389/fimmu.2022.917232)
Supplement: Supplementary file 8 [file Table_1.xlsx]

## Sheet: Sheet1
ID	Diagnosis	GOLD	stage	Phenotype	10X BAL	10X Blood	Seq-Well BAL	Seq-Well Blood	lipidomics	phenotyping	Olink	Seahorse	migration assay	sex	age	amount of BAL (ml)	BMI	Oral corcicosteroid	Inhaled corcicosteroid	LABA	LAMA	PDE4 inhibitor	Antibiotics	Analgesics	CURRENT SMOKING Y/N	EX-smoking Y/N	Pack-years (number)	FVC %	FEV1 (% predicted)	FEV1/FVC (%)	RV	FEV1 l	FVC l
Control 1	healthy					+		+						male	27		<25								Y	N	6	NA	NA	NA	NA	NA	NA
Control 2	healthy					+		+						female	27		<25								N	N	0	NA	NA	NA	NA	NA	NA
Control 3	chronic cough				+	+	+	+						male	60	35	28.74								N	Y	8	107	120	88.04	87	4.05	4.6
Control 4	chronic cough				+		+							female	68	60	26.64	+						+	N	N	0	99	98	85.34	101	1.75	2.05
Control 5	chronic cough						+				+		+	female	56	45	22.8								N	N	0	81	92	99	121	2.46	2.48
Control 6	chronic cough						+	+			+			female	49	40	23								N	N	0	107	111	82.04	139	3.11	3.74
Control 7	chronic cough						+	+	+		+			male	58	60	22.4								N	N	0	119	132	82.93	130	5.14	5.81
Control 8	chronic cough						+	+			+			female	55	50	20.5								N	N	0	101	88	76.79	109	2.81	3.74
Control 9	chronic cough						+	+	+		+			male	60	60	29								N	N	0	91	99	81.07	101	3.77	4.53
Control 10	chronic cough						+				+		+	male	53	50	30.1								N	N	0	107	111	82.03	109	3.92	4.8
Control 11	chronic cough												+	female	60	40	29.97		+						N	N	0	98	90	82	126	2.02	2.45
Control 12	chronic cough								+		+		+	female	58	40	22.84		+						N	N	0	106	102	84	129	2.79	3.33
Control 13	chronic cough								+		+			male	58	50	32.51		+	+	+			+	N	Y	40	92	96	84	116	3.53	4.2
Control 14	chronic cough										+			female	45	80	25.71								N	N	0	89	82	82.16	143	2.44	2.97
Control 15	chronic cough										+			male	48	70	30.35								N	N	0	89	94	86.29	126	3.65	4.23
Control 16	chronic cough										+			female	25	50	19.84								N	N	0	66	68	92.73	31	3.19	3.44
Control 17	chronic cough									+				male	77	35	31.55	+	+	+	+			+	N	N	0	78	81	80.15	86	2.1	2.62
Control 18	chronic cough									+				male	78	45	25.47		+	+	+			+	N	Y	40	89	91	75.65	140	2.61	3.45
Control 19	chronic cough									+				female	66	40	23.77							+	?	?	NA	92	86	71.98	100	2.98	4.14
Control 20	chronic cough									+		+		male	78	40	25.95		+					+	N	Y	5	75	88	87.69	109	2.35	2.68
Control 21	chronic cough									+				male	28	40	24.22								N	N	0	98	96	84.7	152	5.48	6.47
Control 22	chronic cough									+				male	52	45	24.33			+					N	N	0	69	76	89.81	116	3.35	3.73
Control 23	chronic cough			lung cancer						+				male	78	45	28.09	+	+	+				+	N	N	0	91	102	81.82	79	2.97	3.63
Control 24	chronic cough									+				female	25	40	20.44		+	+					N	N	0	97	87	79.47	131	2.4	3.02
Control 25	chronic cough									+				female	41	35	26.57						+		N	N	0	73	61	74.53	132	1.96	2.63
Control 26	chronic cough											+		male	40	35	27.15				+		+		N	N	0	86	80	77.13	165	3.44	4.46
Patient 1	COPD	2	B	embolism	+		+							male	64	60	30.35			+	+			+	N	Y	NA	53	57	68.15	156	1.69	2.48
Patient 2	CPFE			fibrosis + COPD			+				+			male	80	50	25.5					+			N	Y	10	66	69	73.9	139	2.21	2.91
Patient 3	COPD	2	B				+	+	+		+			male	59	45	35.8					+			N	Y	10	81	68	67.35	89	2.3	3.4
Patient 4	COPD	2	B				+	+			+			male	68	65	34.1		+	+	+	+			N	Y	20	83	76	68.26	112	2.69	3.94
Patient 5	COPD	2	D				+		+		+			female	46	50	37.5	+	+	+	+	+			Y	N	40	68	53	69	117	1.45	2.1
Patient 6	COPD	2	B	lung cancer			+	+	+		+			female	66	35	19.5					+			Y	N	50	78	67	66.66	151	1.5	2.25
Patient 7	COPD	2	D				+	+	+		+			male	54	40	26.2		+	+	+				Y	N	100	79	70	68.7	169	2.68	3.9
Patient 8	COPD	2	D				+				+		+	female	53	40	27.9			+	+	+	+		N	Y	15	92	73	57.87	183	1.99	3.15
Patient 9	COPD	2	B	lung cancer			+	+			+			male	74	50	22.4			+	+	+			Y	N	50	63	59	64.34	162	1.8	2.6
Patient 10	COPD	2	D				+	+			+		+	male	55	40	33.6	+	+	+	+	+	+		Y	N	70	76	54	57.27	212	1.95	3.5
Patient 11	COPD	3	B	lung cancer					+					male	70	35	24.97			+	+		+	+	N	Y	40	58	46	60	73	1.49	2.49
Patient 12	COPD	2	B						+				+	male	64	50	36.33	+		+	+			+	N	Y	135	74	66	70	100	2.17	3.1
Patient 13	COPD	2	B								+			female	57	40	18.82		+	+	+				Y	N	40	92	73	57	206	1.55	2.71
Patient 14	COPD	2	B								+			male	58	35	23.6			+	+				Y	N	60	85	67	61.98	143	2.25	3.63
Patient 15	COPD	2	B								+		+	male	63	40	24.19			+	+				Y	N	50	65	78	59.1	225	2.11	3.57
Patient 16	COPD	4	D							+				female	65	35	23.32	+		+	+			+	Y	N	50	60	36	58.22	225	0.91	1.8
Patient 17	COPD	3	D							+		+		female	82	35	23.53		+	+	+				Y	N	50	58	39	50.69	258	0.73	1.44
Patient 18	COPD	3	D							+				female	60	35	21.1			+	+	+			N	Y	30	74	33	39.79	262	0.76	1.91
Patient 19	COPD	3	D							+				female	74	35	22.22	+	+	+	+			+	Y	N	50	47	43	40	NA	0.55	1.38
Patient 20	COPD	3	D							+				male	68	40	31.13		+	+	+				N	Y	60	62	39	48.21	175	1.35	2.8
Patient 21	COPD	2	D							+				male	79	35	29.02			+	+				Y	N	20	58	51	67.38	145	1.26	1.87
Patient 22	COPD	2	C							+				male	70	35	29.38	+	+	+	+	+		+	N	Y	55	66	51	58.46	153	1.59	2.72
Patient 23	COPD	3	D							+				male	56	45	33.63		+	+		+		+	N	Y	70	49	38	62.73	219	1.38	2.2
Patient 24	COPD	2	C									+		male	60	35	24.76		+	+	+				N	Y	20	107	79	58.71	162	3	5.11
Patient 25	COPD	2	D									+		female	66	35	26.7		+	+	+				N	Y	40	81	54	55.64	189	1.43	2.57
