# Supplementary material for: Alveolar macrophages in early stage COPD show functional deviations with properties of impaired immune activation
Source: Front Immunol. 2022 Jul 28;13:917232. doi: 10.3389/fimmu.2022.917232 (PMC9377018; doi:10.3389/fimmu.2022.917232)
Supplement: Supplementary file 9 [file Table_2.xlsx]

## Sheet: Sheet1
Usage	Name	Conjugate	System
myeloid cell phenotyping (Figure 1)	LIVE/DEAD Fixable Yellow Dead Cell Stain Kit	-	BD FACSAria III
	CD45	BV711
	CD3	AF647
	CD19	APC
	CD56	AF647
	CD14	APC-Cy7
	CD16	BV605
	HLA-DR	PerCP/Cy5.5
	CD66b	PE
	CD203c	PE/Dazzle
	Siglec-8	PE/Cy7
	CD117	BV421
	FcεRIα	AF700
lymphoid cell phenotyping (Figure 1)	LIVE/DEAD Fixable Yellow Dead Cell Stain Kit	-
	CD45	BV711
	CD14	FITC
	CD33	FITC
	CD66b	FITC
	CD11c	FITC
	CD123	FITC
	CD3	PE-Cy7
	CD4	PerCP/Cy5.5
	CD8	BV650
	CD56	BV510
	CD127	PE
	CRTH2	APC
	CD117	BV421
	CD16	BV605
Differential marker detection (Figure 4)	LIVE/DEAD Fixable Near-IR Dead Cell Stain Kit	-	BD FACSCanto II
	CD45	PE-Cy7
	CD66b	PE
	CD3	APC-Cy7
	CD19	APC-Cy7
	CD56	APC-Cy7
	HLA-A,B,C	APC
	HLA-DR,DP,DQ	APC
	Annexin V	APC
