# Supplementary material for: Alveolar macrophages in early stage COPD show functional deviations with properties of impaired immune activation
Source: Front Immunol. 2022 Jul 28;13:917232. doi: 10.3389/fimmu.2022.917232 (PMC9377018; doi:10.3389/fimmu.2022.917232)
Supplement: Supplementary file 10 [file Table_3.xlsx]

## Sheet: BAL cells
annotation	alternative names	overall cell number		annotation	alternative names	control cell numbers						COPD cell numbers
Airway epithelial cell		287				Control 5	Control 6	Control 7	Control 8	Control 9	Control 10	Patient 2	Patient 3	Patient 4	Patient 5	Patient 6	Patient 7	Patient 8	Patient 9	Patient 10
cDC1		255		Airway epithelial cell		38	3	6	14	23	12	16	75	8	0	80	0	8		4
cDC2		223		cDC1		9	12	117	2	10	5	13	16	54	1	1	12	3	0	0
ILC		46		cDC2		5	18	50	6	18	2	27	15	36	4	2	26	9	4	1
pDC		97		ILC		1	2	18	9	1		9	0	6	0	0	0	0	0	0
Macrophage 0	common Macrophage	14098		pDC		6	0	36	1	1	1	17	0	17	1	1	6	10	0	0
Macrophage 1	intermediate Macrophage	8990		Macrophage 0	common Macrophage	634	1426	2681	777	585	771	783	2213	953	1431	243	506	416	257	422
Macrophage 2	PPBP+ Macrophage	6816		Macrophage 1	intermediate Macrophage	525	691	1657	399	390	160	385	2872	669	397	123	294	73	191	164
Macrophage 3	C1Q+ Macrophage	4290		Macrophage 2	PPBP+ Macrophage	92	29	87	133	2	4	375	5809	22	34	124	52	7	0	46
Macrophage 4	senescent Macrophage	4288		Macrophage 3	C1Q+ Macrophage	162	499	924	275	185	107	308	665	334	228	129	150	124	86	114
Macrophage 5	monocyte-like Macrophage	3797		Macrophage 4	senescent Macrophage	300	298	313	439	183	162	319	908	221	278	315	207	77	100	168
Macrophage 6	HLA-DR+ Macrophage	2128		Macrophage 5	monocyte-like Macrophage	131	326	734	128	125	70	366	574	480	253	64	300	77	86	83
Macrophage 7	IFIT+ Macrophage	1331		Macrophage 6	HLA-DR+ Macrophage	62	196	421	165	66	19	111	816	41	106	60	39	3	8	15
Macrophage 8	proliferating Macrophage	1051		Macrophage 7	IFIT+ Macrophage	40	74	396	116	21	32	96	357	64	28	31	33	20	6	17
Macrophage 9	HLA-DQ+ Macrophage	958		Macrophage 8	proliferating Macrophage	34	33	108	29	19	40	72	376	78	123	14	78	15	14	18
Macrophage 10	Monocyte	463		Macrophage 9	HLA-DQ+ Macrophage	12	132	331	35	49	17	18	231	16	56	24	21	2	3	11
Macrophage 11	ILC-like Macrophage	372		Macrophage 10	Monocyte	37	21	75	10	50	19	38	22	38	20	9	105	9	4	6
Macrophage 12	Macrophage/ erythrocyte	208		Macrophage 11	ILC-like Macrophage	11	22	174	11	2	1	12	122	5	5	3	3	0	0	1
Mast cell		264		Macrophage 12	Macrophage/ erythrocyte	43	26	10	6	0	2	82	5	3	4	13	0	4	0	10
Neutrophil 1		284		Mast cell		18	2	15	1	13	0	102	12	51	10	12	6	11	5	6
Neutrophil 2		477		Neutrophil 1		9	5	11	16	10	5	117	0	58	5	1	22	8	1	16
Neutrophil 3		471		Neutrophil 2		22	13	3	23	43	24	95	18	79	10	3	71	28	8	37
Eosinophil		752		Neutrophil 3		13	11	18	33	45	21	106	13	104	34	10	23	21	6	13
T cell 1		1964		Eosinophil		58	16	164	0	28	3	203	0	147	9	14	27	64	12	7
T cell 2		1509		T cell 1		38	66	779	115	148	35	172	8	217	6	41	118	136	82	3
T cell 3		285		T cell 2		64	100	425	99	111	74	112	54	176	22	48	70	86	56	12
mixed cells		5221		T cell 3		13	6	84	13	25	6	27	0	43	0	9	29	19	11	0
				mixed cells		128	307	1958	118	200	139	311	800	322	281	18	250	135	140	114

## Sheet: Blood cells
annotation	alternative names	cell number		annotation	alternative names	control cell numbers				COPD cell numbers
activated T cell/ NK cell		3177				Control 6	Control 7	Control 8	Control 9	Patient 3	Patient 4	Patient 6	Patient 7	Patient 9	Patient 10
proliferating T cell/ NK cell		45		activated T cell/ NK cell		393	214	295	102	608	403	130	151	342	539
CD4+ T cell		2750		proliferating T cell/ NK cell		1	7	3	2	4	11	7	4	1	5
CD8+ T cell		3915		CD4+ T cell		219	296	354	119	220	290	211	423	186	432
NK cell		1197		CD8+ T cell		186	407	270	109	842	649	453	375	214	410
DC		232		NK cell		70	101	308	55	104	122	63	84	96	194
pDC		109		DC		29	27	24	18	11	40	21	23	10	29
B cell		1244		pDC		12	10	35	10	12	4	2	12	2	10
Plasma cell		133		B cell		86	105	241	30	216	128	15	112	85	226
Eosinophil		282		Plasma cell		1	0	1	1	3	10	4	3	16	94
immature Neutrophil		172		Eosinophil		8	21	34	13	15	58	43	21	14	55
Neutrophil 1		5126		immature Neutrophil		16	8	18	8	15	28	5	3	20	51
Neutrophil 2		5618		Neutrophil 1		794	229	455	113	468	803	53	122	904	1185
Neutrophil 3		2733		Neutrophil 2		725	102	358	98	1325	901	46	88	929	1046
Neutrophil 4		1570		Neutrophil 3		562	88	168	63	230	162	216	43	745	456
Neutrophil 5		1211		Neutrophil 4		154	31	55	30	137	167	31	38	413	514
Neutrophil 6		1202		Neutrophil 5		185	26	88	21	116	244	10	26	203	292
Neutrophil 7		1176		Neutrophil 6		179	27	85	21	194	136	20	19	238	283
Neutrophil 8		598		Neutrophil 7		133	34	65	15	114	141	13	13	315	333
CD14+ Monocyte	classical Monocyte	6871		Neutrophil 8		67	14	31	7	67	107	16	11	58	220
CD14+ CD16+ Monocyte	intermediate Monocyte	1417		CD14+ Monocyte	classical Monocyte	604	417	830	208	757	698	157	395	451	2354
CD16+ Monocyte	non-classical Monocyte	1154		CD14+ CD16+ Monocyte	intermediate Monocyte	169	98	119	61	184	213	75	74	183	241
IFIT+ Monocyte		252		CD16+ Monocyte	non-classical Monocyte	63	81	63	26	92	103	56	32	44	594
Erythrocyte		815		IFIT+ Monocyte		30	13	21	10	20	41	15	12	1	89
Megakaryocyte		246		Erythrocyte		144	14	87	68	312	50	2	14	11	113
mixed cell		3255		Megakaryocyte		62	5	25	4	26	23	17	6	43	35
ribosomal-high mixed cell		6588		mixed cell		556	145	355	64	447	245	251	153	101	938
Doublet		1481		ribosomal-high mixed cell		1106	323	944	340	2649	274	124	287	15	526
				Doublet		107	50	260	68	268	172	28	28	14	486
