# Supplementary material for: Alveolar macrophages in early stage COPD show functional deviations with properties of impaired immune activation
Source: Front Immunol. 2022 Jul 28;13:917232. doi: 10.3389/fimmu.2022.917232 (PMC9377018; doi:10.3389/fimmu.2022.917232)
Supplement: Supplementary file 11 [file Table_4.xlsx]

## Sheet: Olink Data
Panel		Olink INFLAMMATION(v.3021)	Olink INFLAMMATION(v.3021)	Olink INFLAMMATION(v.3021)	Olink INFLAMMATION(v.3021)	Olink INFLAMMATION(v.3021)	Olink INFLAMMATION(v.3021)	Olink INFLAMMATION(v.3021)	Olink INFLAMMATION(v.3021)	Olink INFLAMMATION(v.3021)	Olink INFLAMMATION(v.3021)	Olink INFLAMMATION(v.3021)	Olink INFLAMMATION(v.3021)	Olink INFLAMMATION(v.3021)	Olink INFLAMMATION(v.3021)	Olink INFLAMMATION(v.3021)	Olink INFLAMMATION(v.3021)	Olink INFLAMMATION(v.3021)	Olink INFLAMMATION(v.3021)	Olink INFLAMMATION(v.3021)	Olink INFLAMMATION(v.3021)	Olink INFLAMMATION(v.3021)	Olink INFLAMMATION(v.3021)	Olink INFLAMMATION(v.3021)	Olink INFLAMMATION(v.3021)	Olink INFLAMMATION(v.3021)	Olink INFLAMMATION(v.3021)	Olink INFLAMMATION(v.3021)	Olink INFLAMMATION(v.3021)	Olink INFLAMMATION(v.3021)	Olink INFLAMMATION(v.3021)	Olink INFLAMMATION(v.3021)	Olink INFLAMMATION(v.3021)	Olink INFLAMMATION(v.3021)	Olink INFLAMMATION(v.3021)	Olink INFLAMMATION(v.3021)	Olink INFLAMMATION(v.3021)	Olink INFLAMMATION(v.3021)	Olink INFLAMMATION(v.3021)	Olink INFLAMMATION(v.3021)	Olink INFLAMMATION(v.3021)	Olink INFLAMMATION(v.3021)	Olink INFLAMMATION(v.3021)	Olink INFLAMMATION(v.3021)	Olink INFLAMMATION(v.3021)	Olink INFLAMMATION(v.3021)	Olink INFLAMMATION(v.3021)	Olink INFLAMMATION(v.3021)	Olink INFLAMMATION(v.3021)
Assay		IL8	VEGFA	CD8A	MCP-3	GDNF	CDCP1	CD244	IL7	OPG	LAP TGF-beta-1	uPA	IL6	IL-17C	MCP-1	IL-17A	CXCL11	AXIN1	TRAIL	IL-20RA	CXCL9	CST5	IL-2RB	IL-1 alpha	OSM	IL2	CXCL1	TSLP	CCL4	CD6	SCF	IL18	SLAMF1	TGF-alpha	MCP-4	CCL11	TNFSF14	FGF-23	IL-10RA	FGF-5	MMP-1	LIF-R	FGF-21	CCL19	IL-15RA	IL-10RB	IL-22 RA1	IL-18R1	PD-L1
Uniprot ID		P10145	P15692	P01732	P80098	P39905	Q9H5V8	Q9BZW8	P13232	O00300	P01137	P00749	P05231	Q9P0M4	P13500	Q16552	O14625	O15169	P50591	Q9UHF4	Q07325	P28325	P14784	P01583	P13725	P60568	P09341	Q969D9	P13236	P30203	P21583	Q14116	Q13291	P01135	Q99616	P51671	O43557	Q9GZV9	Q13651	P12034	P03956	P42702	Q9NSA1	Q99731	Q13261	Q08334	Q8N6P7	Q13478	Q9NZQ7
OlinkID		OID00471	OID00472	OID05124	OID00474	OID00475	OID00476	OID00477	OID00478	OID00479	OID00480	OID00481	OID00482	OID00483	OID00484	OID00485	OID00486	OID00487	OID00488	OID00489	OID00490	OID00491	OID00492	OID00493	OID00494	OID00495	OID00496	OID00497	OID00498	OID00499	OID00500	OID00501	OID00502	OID00503	OID00504	OID00505	OID00506	OID00507	OID00508	OID00509	OID00510	OID00511	OID00512	OID00513	OID00514	OID00515	OID00516	OID00517	OID00518
	phenotype
Patient 13	COPD	10.7697	8.20517	1.72524	2.60718	0.75056	2.8398	1.40933	1.61879	3.962	2.34341	6.484	5.9079	0.79464	8.80472	0.66119	2.91195	1.26033	3.56491	1.95645	3.9647	5.11372	1.45724	0.24564	4.04448	0.93672	12.9902	0.50734	1.2032	0.95215	1.47688	6.83151	0.90779	1.73774	7.47988	2.76122	2.00121	0.74367	0.62025	0.55438	1.71057	1.38412	0.94715	2.83635	0.72345	0.79139	0.57461	3.73566	2.53144
Patient 2	COPD	6.09324	5.98062	3.14451	3.18958	0.66171	1.48801	1.20887	0.95109	2.40053	2.83898	6.66299	2.48261	0.46461	8.88063	0.79884	3.34564	0.98118	1.61008	0.82987	3.2925	0.6102	1.19721	-0.74735	1.98536	0.94052	8.74082	0.38968	2.36949	0.95369	1.67378	4.34041	1.01258	1.1006	8.6636	1.26653	1.22146	0.7402	0.61865	0.66938	4.9725	1.08783	0.49033	3.12624	0.78387	0.62027	1.02091	2.00898	1.70196
Patient 3	COPD	6.30711	6.70357	3.89603	1.57654	0.83472	2.12611	1.24087	1.00215	3.03891	1.40105	7.4647	1.70342	0.53	6.99957	0.56969	3.04776	0.72652	1.88859	1.07925	4.32074	7.35556	0.96851	-1.24121	1.02493	0.94956	10.7817	0.51975	1.97829	0.7994	1.73089	6.06848	0.76579	1.68133	7.05125	1.54851	0.72317	0.6054	0.56012	0.50678	1.95182	0.72065	0.68809	3.18448	0.57059	0.54378	0.34457	2.04226	1.73359
Patient 4	COPD	7.91578	7.10346	3.08794	2.67357	0.23973	1.96687	1.17026	0.68994	1.686	1.94527	8.43334	3.66821	0.33303	8.02159	0.68924	5.70077	0.48427	2.41474	0.84733	6.35422	4.36861	0.66846	-0.91784	3.65715	0.55809	10.3376	0.34072	2.90137	1.25299	1.57085	3.41696	0.45495	1.18998	8.34455	1.23699	2.11301	0.5543	0.2541	0.27422	1.80167	0.72921	0.53087	3.18131	0.23046	0.54828	0.60309	2.86495	1.63927
Patient 5	COPD	9.53342	6.60441	3.45608	3.23074	0.65723	2.02617	0.97037	0.54924	2.10099	1.96869	8.53031	5.73293	0.23752	9.15241	0.1953	5.02994	0.89562	2.74458	0.91572	5.96146	8.29132	0.72466	1.14085	5.01249	0.64244	9.93081	0.5185	3.24939	1.06086	1.48926	7.59583	0.45469	1.32989	8.80427	1.53173	2.54423	0.45233	0.22185	0.30187	0.85575	0.53713	0.59618	2.86347	0.29907	0.53523	-0.51069	2.67685	2.41073
Patient 6	COPD	8.62936	7.38055	3.75371	0.80445	0.7597	2.73791	1.7493	1.44423	3.16545	1.6724	6.71273	2.35222	0.58829	5.99926	0.8084	5.54299	1.49549	3.3705	1.1904	6.32218	8.24271	1.21354	0.58307	3.51806	1.00919	11.6878	0.89651	3.42804	1.29599	1.73083	5.15921	0.47291	2.68536	5.73109	1.6885	2.11055	0.65458	0.61898	0.52463	2.18496	1.31892	0.65769	3.47571	0.76143	0.72171	0.64867	3.62523	2.40292
Patient 14	COPD	7.39106	5.9978	1.39697	1.17225	0.63845	1.42049	1.22214	0.81951	2.28552	1.4456	6.30485	4.1335	0.35008	5.81642	0.49299	1.40277	1.11095	2.27289	0.85362	1.47641	6.89735	1.11603	-0.17434	1.51035	0.75789	9.11699	0.35463	1.74808	1.10562	1.08534	6.96512	0.54045	1.38099	6.82235	0.98231	1.10939	0.54702	0.37103	0.4498	1.3828	0.96236	0.29673	1.02089	0.43087	0.50973	0.94205	1.85053	3.05859
Patient 7	COPD	7.63596	7.91899	3.58745	1.67842	0.53009	2.42628	1.96122	1.74945	3.47588	2.30173	7.18078	3.57046	0.61348	8.11633	0.567	3.85853	1.345	3.96953	1.21554	5.11373	9.52619	1.25106	0.38336	2.12265	0.76285	10.6829	0.72121	2.39072	1.23405	2.2442	5.47414	0.81121	2.44517	8.11362	2.11076	1.5306	0.64644	0.47466	0.30307	2.19471	0.9858	0.4354	2.61153	0.70438	0.92489	1.40955	2.97829	2.7005
Patient 8	COPD	6.9128	8.44873	5.02847	2.01228	0.65059	2.87354	1.65222	1.05936	3.39993	1.87163	6.90983	4.02304	0.18237	7.61613	0.34046	4.65245	1.34056	3.20693	1.39746	6.23039	3.00047	0.51124	-0.69475	3.17471	0.69929	10.8452	0.38328	3.17822	1.44287	1.90571	4.65741	0.64059	2.18062	8.23973	1.02305	1.87235	0.58564	0.2458	0.44269	2.14554	0.96293	0.86426	5.52575	0.53667	1.02467	0.41685	3.71845	3.2873
Patient 15	COPD	10.8497	8.33005	2.26055	3.31156	0.06694	3.01416	1.05947	2.00919	4.72676	2.1875	7.42143	4.67291	0.34776	9.16748	1.18867	1.49607	0.82549	3.17968	1.43652	3.53568	7.19681	0.6681	0.79795	4.4318	0.38546	13.2559	0.28878	2.14365	0.60114	1.5262	6.51547	0.64812	2.35997	7.61753	2.58232	3.13164	0.69368	0.31825	0.24343	2.44394	1.97972	0.48808	1.42004	0.44988	0.54566	0.49326	4.90151	1.84523
Patient 9	COPD	3.93044	4.85585	1.30757	0.47397	-0.02575	0.3273	0.83598	0.82526	2.68463	1.96705	2.88915	1.8341	0.18453	3.68797	0.23873	1.02277	0.55022	1.18856	0.90737	2.55174	7.17101	1.11939	-0.61268	0.76461	0.75508	6.02257	0.89045	1.13949	0.86634	0.90494	2.63137	0.93656	0.77141	3.29598	0.72308	0.88388	0.56105	0.43811	0.5908	0.67164	1.03907	0.36837	0.51304	0.25491	0.49442	0.84707	1.71076	1.7821
Patient 10	COPD	7.23246	6.90883	2.37021	0.96927	0.47825	1.67676	1.25069	0.97597	3.73886	1.39787	5.83789	2.38193	0.4644	5.92358	0.23293	1.44115	1.23106	2.32479	1.08291	2.19318	2.28482	1.45259	-0.55214	1.32437	0.84547	10.8151	0.85098	1.44128	0.93769	1.1761	5.85704	0.61106	2.0068	6.64173	1.65604	0.9827	0.55606	0.41099	0.71663	2.15971	0.95333	0.35924	1.53103	0.25423	0.50464	0.64265	2.38641	2.55875
Control 12	control	6.43499	8.49288	3.60474	1.14996	0.17937	2.07619	1.69386	1.38659	2.69564	1.2981	6.60232	3.21174	0.47157	6.02487	0.66359	3.21174	0.51726	3.05096	1.44647	4.08316	9.52107	1.2133	-0.53514	1.91412	0.75406	9.92737	0.37592	2.53971	1.59071	1.76102	3.00277	0.89413	1.23899	4.63302	1.27063	1.34957	1.19833	0.7122	0.85163	2.15002	1.15677	1.07115	3.08582	0.61494	1.32213	0.88746	2.57808	2.71546
Control 5	control	5.68628	7.7403	4.51975	1.86946	0.46685	2.76411	1.65641	1.03792	2.23308	1.82543	7.77993	3.16655	0.66265	7.29586	0.80065	4.81697	0.83629	2.03283	1.34983	4.80112	6.81767	1.13908	-0.15466	1.49809	1.22876	10.0894	0.92631	2.24943	1.68572	1.90187	5.08412	0.76577	1.40718	6.70204	1.26157	1.78775	0.96472	0.75968	0.77081	1.4861	1.04914	1.11159	3.62023	0.63278	1.52962	1.40037	2.38219	2.50901
Control 13	control	6.68174	6.61896	2.45893	2.4794	0.9329	2.71392	1.31274	0.98967	1.92797	1.99078	9.09964	3.58143	0.69515	8.61005	0.426	4.19322	1.06189	1.46478	1.24635	3.24636	3.40677	1.20484	-0.59142	1.94182	1.0317	10.0191	0.29529	2.22965	1.16677	2.64328	6.98025	0.43409	1.22858	9.32216	1.51375	1.31481	1.16709	0.50787	0.66931	1.84808	1.11507	1.09397	2.33391	0.63201	1.22376	0.61835	2.02814	3.30236
Control 6	control	5.07216	8.19143	2.35999	0.82196	0.05819	1.37814	0.95718	0.88714	2.33087	1.46864	7.30367	1.33257	0.41918	5.77751	0.49771	2.11445	0.7659	1.50447	1.0683	2.4776	8.70918	1.23225	-0.59958	0.91888	0.88109	9.21479	0.69026	1.62512	0.9462	1.71466	3.57814	0.80944	0.89353	5.05999	0.89574	0.80862	0.65662	0.50606	0.50013	0.85067	1.32041	0.5499	2.15325	0.6089	0.9723	0.77099	1.64075	2.10457
Control 7	control	4.42215	10.1405	5.3387	2.20685	0.80377	3.35064	1.8816	0.90678	2.89318	1.89966	8.16021	4.97691	0.64723	8.50162	0.60189	5.46925	0.72132	2.18897	1.58317	5.78989	1.49512	1.00219	-0.90274	1.73514	0.69627	7.3882	-0.46732	3.66208	1.98033	2.6525	2.70067	0.49668	0.97255	8.0687	1.17419	1.24119	0.83899	0.27067	0.61765	1.16985	1.33559	0.69319	4.83995	0.73845	2.0103	1.06353	2.39064	3.73138
Control 8	control	5.28785	6.88409	3.09484	0.94942	0.8033	1.17638	1.42889	1.09749	1.92271	1.48143	6.36555	1.62816	0.92383	5.70155	0.24848	2.8219	0.62012	1.39101	0.9158	3.12348	8.66243	1.15714	-1.14751	0.70814	0.51869	9.20544	0.43112	1.6746	1.21808	1.51754	3.01242	0.45656	0.74958	3.23674	0.86005	1.03898	0.67718	0.50204	0.58245	0.75655	0.78538	0.68132	1.85208	0.38433	0.69866	0.43023	1.57553	2.11181
Control 9	control	7.50246	8.14019	1.72013	0.76367	0.40282	2.71437	0.89094	0.94973	2.46612	2.10992	6.2715	2.54777	0.37102	7.4201	0.97117	1.81518	0.67581	2.72748	1.24921	4.08602	7.93205	0.38221	1.78495	2.62461	0.4631	9.79549	0.35119	2.77594	1.02525	1.57473	4.5696	0.25425	0.60323	6.31095	1.13756	1.26995	0.63616	0.30927	0.51479	2.33642	1.22249	0.83581	2.61652	0.31802	0.83379	0.4045	2.50522	1.73382
Control 14	control	7.21104	8.50793	3.91294	2.55759	0.50613	3.28186	1.11834	0.61998	1.90778	1.79056	9.16323	3.54166	0.29746	8.38127	-0.03122	3.56717	1.14012	2.33426	1.15545	3.80707	4.93611	0.41678	1.7914	3.03659	0.4563	10.7675	0.71729	4.25349	1.39202	2.3565	5.91801	0.31814	2.18047	7.09309	0.71697	1.60941	0.56247	0.23704	0.34729	1.07648	1.31202	0.33341	3.86012	0.35888	1.72534	-0.23408	2.78921	3.49624
Control 10	control	6.32585	6.9268	3.39799	1.44195	0.48904	2.2146	1.07738	0.72561	1.87224	1.70941	7.62685	3.60913	0.089	7.82677	0.85569	3.32399	0.82764	2.2606	0.94661	3.92882	8.12474	0.98402	-0.79646	1.09022	0.69869	10.5145	0.22916	2.43634	0.81088	1.35207	5.37541	0.90188	1.93058	6.96238	0.75893	0.78954	0.80016	0.40739	0.35861	1.25101	0.55751	0.63115	2.40145	0.18197	0.83498	-0.32669	1.71474	2.19047
Control 15	control	6.10395	8.16853	5.46593	1.45931	0.49527	3.16191	1.98865	1.16775	2.20449	1.87925	7.78626	2.94557	0.92675	7.62787	0.45153	3.91824	1.4651	3.50286	1.29164	4.76401	8.06865	1.05938	0.37584	1.939	1.08952	10.169	0.16778	2.76339	2.23598	2.92029	5.10917	0.29147	1.76503	8.26661	1.21632	2.04485	0.9747	0.51181	0.6392	2.34608	1.49516	0.93262	4.71128	0.71712	1.55097	1.20759	2.88388	3.46781
Control 16	control	5.48363	7.74917	3.59901	0.67018	0.14195	2.35148	1.29908	0.77264	1.91193	1.30015	7.86124	1.94173	0.38769	6.9539	0.59007	2.86498	0.63835	2.04433	0.87609	3.29188	7.59905	0.69118	-0.78019	1.0166	0.77165	10.1257	0.18959	1.80414	1.00753	1.78647	4.13745	0.27501	0.99412	6.03767	1.00627	0.97012	0.79711	0.26196	0.40344	0.81965	0.74043	0.70618	2.40541	0.33847	1.13785	-0.48103	2.08963	2.02842
CONTROL_SAMPLE_1	technical control	3.88627	9.94741	10.2453	1.61917	2.00121	2.6942	6.65219	1.81321	9.63855	6.31654	9.72972	2.62713	1.03688	11.427	1.00806	7.48573	0.83945	7.5398	1.44036	7.02033	4.82928	1.65075	-1.11984	2.45735	0.77127	5.34809	0.48492	5.15515	5.4319	9.71542	8.14026	1.53485	2.89659	13.2494	6.62635	3.15089	2.05659	1.13594	0.91362	6.5666	3.5762	4.09039	8.42754	1.3158	5.35214	2.31391	7.69537	5.90726
CONTROL_SAMPLE_2	technical control	3.88009	9.89473	10.2006	1.45543	1.66677	2.77581	6.62211	1.81928	9.64818	6.36551	9.7283	2.53648	1.2258	11.3969	1.17661	7.46856	0.98227	7.50735	1.36735	7.04224	4.79486	1.66456	-0.71992	2.38621	0.78606	5.44794	0.81302	5.16904	5.48163	9.73585	8.1768	1.0219	2.85196	13.2226	6.66466	3.26558	2.22268	1.22854	1.05031	6.58448	3.6604	4.18325	8.46153	1.29887	5.37289	1.59408	7.71548	5.76509
LOD	limit of detection	0.69607	2.36228	0.98498	1.14813	1.30802	-0.0908	1.2502	1.08036	1.11635	0.99413	0.97532	1.11989	1.04318	1.0628	0.90262	1.25035	0.99023	0.53624	0.9086	0.96226	-1.65703	1.57045	-0.92418	0.73043	1.25975	2.75911	1.02827	0.91684	1.01598	0.92321	0.21634	1.23028	0.77348	2.08889	0.99104	0.98653	0.99639	0.71637	0.88286	0.83872	1.26855	0.64603	0.89819	0.81008	0.73993	2.33523	0.98114	1.88699
Missing Data freq.		0	0	0	0.21875	0.9375	0	0.5	0.65625	0.03125	0	0	0	0.96875	0	0.84375	0.03125	0.6875	0	0.25	0	0	0.9375	0.09375	0.03125	0.96875	0	1	0.03125	0.40625	0.03125	0	0.96875	0.125	0	0.1875	0.25	0.8125	0.84375	0.9375	0.125	0.71875	0.40625	0.03125	0.9375	0.46875	1	0	0.25
Remark: cells highlighted in red mark samples that did not the lower detection limit for the respective protein
[truncated: 44 more columns]
