# Supplementary material for: Alveolar macrophages in early stage COPD show functional deviations with properties of impaired immune activation
Source: Front Immunol. 2022 Jul 28;13:917232. doi: 10.3389/fimmu.2022.917232 (PMC9377018; doi:10.3389/fimmu.2022.917232)
Supplement: Supplementary file 12 [file Table_5.xlsx]

## Sheet: common MФ
Genes	median Wilcoxon score	mean Wilcoxon score	p-value of median Wilcoxon score	p-value of mean Wilcoxon score
RBPJ	-0.759405	-1.00659	0.0305633	0.0319616			Remark
ZEB2	-0.761828	-1.19622	0.0587295	0.038354			negative Wilcoxon score: up in COPD
CXCL16	-0.777159	-0.799699	0.0579305	0.0487415			positive Wilcoxon score: down in COPD
CAST	-0.785135	-0.966046	0.0809029	0.0567319
RPL28	0.786937	0.72181	0.163204	0.163803
PTTG1IP	-0.788862	-1.02837	0.0317619	0.0225729
RACK1	-0.806414	-0.707491	0.190172	0.176788
RPL19	-0.809412	-0.709458	0.248102	0.204155
RPS9	-0.810685	-0.914068	0.14143	0.0842988
S100A10	-0.812365	-1.8265	0.269077	0.165801
TKT	-0.813622	-1.30371	0.122253	0.131043
RPS6	-0.820312	-0.601935	0.344986	0.394127
RPL24	-0.82934	-0.910351	0.129644	0.116061
JAML	-0.832867	-1.00033	0.0135837	0.0127847
COX7C	-0.83843	-0.737131	0.15002	0.139632
DNAJA1	-0.83932	-0.693827	0.168997	0.167399
CD46	-0.840485	-0.839871	0.0481422	0.0569317
LMNA	-0.846153	-1.32407	0.0639233	0.0507391
RPS8	-0.850943	-0.598082	0.293847	0.312225
SERPINB1	-0.859041	-0.848378	0.00619257	0.00779065
RNF13	-0.86284	-1.0739	0.0327607	0.0183779
RPL3	-0.863937	-0.692455	0.269876	0.260088
NUPR1	0.86659	0.403333	0.148422	0.348582
GLIPR2	-0.871066	-0.747746	0.0567319	0.0699161
C1orf162	-0.874443	-0.919427	0.00219736	0.00559329
S100A4	0.87649	0.243981	0.294846	0.422893
OLR1	-0.87934	-1.22788	0.221734	0.164602
ARHGDIB	-0.882075	-1.48526	0.000399521	0.000399521
CDC42	-0.890842	-0.832607	0.0848981	0.0870955
RPS4X	0.892214	1.42518	0.179984	0.101278
LITAF	-0.89231	-0.938941	0.0263684	0.0185777
SEPT11	-0.892572	-1.12307	0.0255693	0.0269676
MT-ND3	0.897986	0.328751	0.314023	0.4163
GPX4	-0.906759	-0.676369	0.185977	0.202757
CSTB	-0.914881	-1.22965	0.202557	0.115062
IFNGR1	-0.921481	-1.03635	0.0569317	0.0473432
GRB2	-0.923519	-1.00246	0.0789053	0.0793048
HSP90AB1	-0.924131	-1.17843	0.0846984	0.0653216
ATP6V0B	-0.925494	-1.1595	0.0367559	0.0231722
RPL12	-0.927533	-1.08307	0.0217739	0.0359569
MT-ND2	-0.93472	-2.07321	0.334598	0.248502
CST3	0.943396	1.31838	0.196364	0.115262
HSP90AA1	-0.944679	-1.8104	0.173791	0.104075
RPL4	-0.954967	-1.73884	0.0103875	0.00838993
SARAF	-0.95531	-1.03473	0.0151818	0.0309628
ALOX5AP	-0.977888	-0.850567	0.0701159	0.0934878
SLC11A1	-0.980685	-1.34738	0.10008	0.0577307
HLA-DQA1	0.994275	0.45277	0.0872952	0.303636
EZR	-0.997336	-0.93383	0.0781063	0.0549341
RPS21	1.00939	0.661322	0.0984818	0.162205
RAP1A	-1.01882	-1.07387	0.0127847	0.0165801
RPLP1	1.02602	1.31441	0.244706	0.191171
CYBA	-1.0263	-1.65251	0.0161806	0.0103875
TYROBP	1.03043	1.12627	0.296844	0.254095
HNRNPK	-1.03603	-1.15081	0.00679185	0.00779065
RPS23	-1.03656	-0.815851	0.236316	0.231123
DAB2	-1.03751	-1.2039	0.00139832	0.00219736
RPS20	1.05379	-0.0597002	0.292449	0.496205
UBB	-1.05699	-1.27086	0.0177787	0.0311626
GPRIN3	-1.06003	-1.48084	0.053336	0.0439473
PFN1	-1.06914	-0.974654	0.0968837	0.0990811
PLIN2	-1.06969	-1.40493	0.195965	0.144427
MARCO	-1.07581	-1.26976	0.332601	0.244706
LRPAP1	-1.08786	-1.06858	0.0157811	0.0107871
MTDH	-1.09163	-1.15101	0.0161806	0.0231722
RPS2	-1.10073	-1.69947	0.0189772	0.00838993
C1QC	-1.10232	-1.11147	0.107871	0.101478
GPCPD1	-1.10299	-1.22477	0.102277	0.0727127
EEF2	-1.10542	-1.04685	0.164203	0.118857
MT-ND4L	-1.11717	-1.57791	0.0521374	0.0429485
CALM1	-1.12182	-1.09676	0.198761	0.179784
IQGAP1	-1.15163	-1.30372	0.0181782	0.0369557
CNBP	-1.15227	-0.985633	0.0705154	0.0701159
CD44	-1.16174	-1.35233	0.0135837	0.00838993
PLXDC2	-1.17192	-1.63007	0.00019976	0.00019976
TMEM30A	-1.17197	-1.72846	0.00019976	0.000399521
VASP	-1.17213	-1.31573	0.00019976	0.00139832
GSN	-1.17865	-1.4022	0.0145825	0.00779065
CTSC	1.1794	1.20026	0.195166	0.168198
RTN4	-1.17945	-1.30189	0.0201758	0.0223732
ASAH1	-1.18085	-1.13828	0.144027	0.113863
SRGN	1.18282	1.05314	0.0842988	0.109469
SERPINA1	-1.18937	-1.11377	0.147823	0.137835
YWHAE	-1.18986	-0.848941	0.0473432	0.0639233
GPNMB	-1.19855	-2.20777	0.0345585	0.0435477
NDUFB2	-1.20147	-1.05251	0.0589293	0.0649221
PTPRC	-1.20707	-1.47407	0.137435	0.0950859
CCL18	1.20859	0.554482	0.18358	0.319417
RPS25	1.21483	1.39264	0.128246	0.0890931
HSP90B1	-1.21604	-1.2275	0.0213744	0.0371554
EML4	-1.22163	-1.30833	0.00319616	0.00399521
EEF1A1	-1.22477	-1.45721	0.0445465	0.0681183
LYZ	1.25351	1.60972	0.331402	0.263883
HNRNPU	-1.2594	-1.35829	0.00519377	0.00699161
HSPA5	-1.27109	-1.71211	0.00379545	0.00459449
COX4I1	-1.2751	-1.55023	0.057531	0.0437475
HLA-E	1.28015	1.04163	0.146424	0.201958
CD9	-1.28302	-1.3894	0.0139832	0.0201758
SDCBP	-1.28424	-1.31374	0.00259688	0.00359569
ANXA2	-1.28737	-1.62807	0.143628	0.0850979
RPS11	-1.30228	-1.49501	0.131842	0.111266
PDIA3	-1.34217	-1.3952	0.0109868	0.00659209
MT-ATP6	-1.35044	-1.55892	0.161806	0.139233
ITGB1	-1.3613	-1.27304	0.00579305	0.00799041
ACTG1	-1.375	-1.50101	0.00539353	0.00499401
HADHA	-1.38802	-1.08581	0.00539353	0.0169796
TLN1	-1.39982	-2.07529	0.0223732	0.0253696
CANX	-1.41077	-2.00644	0.00119856	0.00139832
NCL	-1.41441	-1.75258	0.000399521	0.000399521
RPS13	1.41444	0.971287	0.077507	0.177187
PSMA7	-1.41783	-1.77607	0.0245705	0.0145825
PECAM1	-1.42128	-1.68798	0.0137835	0.0163803
S100A9	-1.44462	-1.65379	0.0601278	0.0373552
HLA-DRB5	-1.46754	-1.15406	0.202357	0.210947
EIF4G2	-1.47124	-1.97034	0.000799041	0.000799041
RPL15	-1.52026	-1.49437	0.0665202	0.0637235
AHNAK	-1.53686	-1.4935	0.014982	0.0117859
HLA-A	1.53936	2.4284	0.0443468	0.0349581
NCF2	-1.55298	-1.72322	0.00479425	0.00659209
GSTO1	-1.56334	-1.43845	0.0159808	0.0169796
APOC1	1.6025	2.53487	0.196165	0.139233
PKM	-1.61065	-1.44253	0.0115861	0.00958849
MT-CO2	-1.62827	-2.30432	0.143028	0.112665
CAPG	-1.64387	-1.58348	0.00679185	0.00419497
ACTB	-1.64423	-1.656	0.0377547	0.0437475
CALR	-1.64525	-1.79634	0.000998801	0.00119856
VAMP8	-1.6523	-1.35609	0.0503396	0.078306
RPS29	1.67304	1.3595	0.162006	0.17499
C11orf58	-1.67573	-1.46814	0.00878945	0.0131842
HLA-DPB1	1.69083	1.83961	0.15002	0.113863
DDX5	-1.70889	-2.13708	0.0143827	0.0203755
ENO1	-1.73753	-1.86145	0.00978825	0.00279664
AIF1	-1.81168	-1.7161	0.0643228	0.0623252
LTA4H	-1.82048	-2.37674	0.0127847	0.00779065
ACTR2	-1.83281	-2.15129	0.00019976	0.00019976
SNX2	-1.85249	-2.0302	0.000399521	0.00019976
PABPC1	-1.91405	-2.58632	0.00739113	0.00719137
PTMA	-1.94309	-1.74791	0.0183779	0.0293648
YWHAB	-1.94773	-2.2976	0.00339592	0.00279664
TPM4	-1.97896	-1.83618	0.00019976	0.00159808
TPM3	-1.9791	-1.89071	0.0297643	0.019976
VSIG4	-2.02651	-1.68457	0.0157811	0.0125849
LRRFIP1	-2.04531	-2.26064	0.0351578	0.0181782
ACTR3	-2.05209	-1.94861	0.000799041	0.00159808
EIF1	-2.12188	-2.20486	0.0029964	0.0019976
GLUL	-2.1367	-2.09633	0.0205753	0.0167799
TGOLN2	-2.19871	-2.10729	0.00399521	0.00519377
CTSS	-2.20194	-2.07803	0.0942869	0.10028
CD164	-2.20689	-1.67898	0.00878945	0.0103875
PLBD1	-2.21814	-2.29579	0.00379545	0.00379545
APLP2	-2.22736	-2.64937	0.00459449	0.00599281
LCP1	-2.23379	-2.85676	0.00159808	0.000799041
HLA-DRB1	2.23717	1.2362	0.217139	0.296444
RNF149	-2.24186	-1.72563	0.00938873	0.0161806
LIPA	-2.24553	-2.47455	0.00019976	0.00139832
S100A6	2.26188	0.448704	0.22473	0.430883
CD63	-2.26574	-2.49764	0.0449461	0.0225729
ANXA5	-2.27058	-2.03216	0.0353576	0.0791051
FTLP3	2.29288	2.2183	0.028366	0.0463444
CTSB	-2.36752	-2.28495	0.0401518	0.0427487
ARPC5	-2.37886	-2.90934	0.000599281	0.000399521
ACP5	-2.3991	-2.29759	0.038354	0.0397523
CD74	2.42917	2.72507	0.0427487	0.0962845
RHOA	-2.4342	-2.18363	0.0139832	0.00998801
AC020656.1	2.4398	4.81811	0.00998801	0.019976
APOE	-2.59332	-2.43588	0.123052	0.122054
SAMHD1	-2.61861	-2.70626	0.0177787	0.0165801
CCDC88A	-2.62131	-2.78236	0.0107871	0.0101878
MT-ND4	-2.66066	-2.6663	0.0771075	0.0727127
TMBIM6	-2.71891	-2.48024	0.00259688	0.0029964
CAP1	-2.76636	-2.66409	0.00279664	0.00219736
HNRNPA2B1	-2.7701	-3.09075	0.00019976	0.000399521
ARPC2	-2.83443	-2.98624	0.0353576	0.0201758
TXNIP	2.92515	2.51222	0.0535358	0.0815022
IFI27	3.01257	4.12232	0.00858969	0.00539353
MT-CYB	-3.01805	-2.1374	0.10008	0.131243
MSR1	-3.02017	-3.34665	0.0107871	0.0131842
LAPTM5	-3.03485	-3.18157	0.00019976	0.000599281
MCEMP1	-3.30974	-2.98216	0.0177787	0.00958849
SERF2	-3.45762	-3.04443	0.0417499	0.0451458
FN1	-3.4826	-4.06464	0.0771075	0.0539353
IGSF6	-3.5146	-3.38028	0.00319616	0.00439473
FTL	3.53738	2.76571	0.288054	0.273672
YBX1	-3.61543	-4.71123	0.00139832	0.00419497
MT-CO3	-3.73618	-4.2258	0.0970835	0.0521374
MRC1	-3.76946	-4.31557	0.00239712	0.00339592
PSAP	-3.84769	-3.5193	0.0123851	0.0131842
MYL6	-3.89129	-2.92509	0.00938873	0.0225729
TMSB4X	3.9279	5.07502	0.114662	0.131642
CYBB	-4.11473	-4.66826	0.000399521	0.000399521
VIM	-4.83845	-4.79242	0.019177	0.0193767
FABP4	4.99869	4.59604	0.110867	0.0868957
MT-CO1	-6.79183	-6.6945	0.0499401	0.0357571
FBP1	-7.07944	-6.47061	0.000799041	0.00179784
B2M	13.6983	14.7443	0.000599281	0.00019976

## Sheet: intermediate MФ
Genes	median Wilcoxon score	mean Wilcoxon score	p-value of median Wilcoxon score	p-value of mean Wilcoxon score
MARCH1	-0.796042	-0.704697	0.0311626	0.0469437			Remark
MARCH7	-1.15062	-1.00444	0.0337595	0.0405513			negative Wilcoxon score: up in COPD
SEPT2	-1.24251	-0.9461	0.0982821	0.127847			positive Wilcoxon score: down in COPD
SEPT7	-1.42619	-1.33186	0.0511386	0.0637235
SEPT11	-1.8506	-1.82774	0.0231722	0.0451458
ABCG1	-0.941059	-1.08163	0.0231722	0.0183779
ABHD2	-0.997267	-1.20711	0.0713144	0.0691171
ABI1	-1.81755	-1.60344	0.0157811	0.0187775
AC009093.3	0.861893	1.64532	0.154015	0.0815022
AC020656.1	3.66969	5.82095	0.0157811	0.0311626
ACAA2	-1.01282	-1.03664	0.0171794	0.0135837
ACADVL	-2.21957	-2.08436	0.000799041	0.000599281
ACAT1	-1.08861	-1.03107	0.0221734	0.0163803
ACER3	-1.20336	-1.23009	0.0143827	0.0335597
ACIN1	-0.874238	-0.777838	0.0237715	0.0373552
ACP5	-3.38956	-3.07832	0.0157811	0.019976
ACSL1	-0.753476	-0.692238	0.096684	0.0922893
ACSL4	-1.16363	-1.14546	0.0465441	0.0579305
ACTB	-1.54358	-1.95191	0.11706	0.0834998
ACTG1	-1.87104	-2.39207	0.0225729	0.0253696
ACTN1	-0.81626	-0.883034	0.0797044	0.0663204
ACTR2	-3.52483	-3.59221	0.00119856	0.000799041
ACTR3	-3.01115	-2.88474	0.014183	0.0113863
ADAM10	-3.95798	-3.62026	0.00019976	0.000399521
ADAM17	-1.91584	-2.08783	0.0029964	0.00858969
ADAR	-0.778197	-0.980304	0.0908909	0.0765082
ADGRE5	-0.841217	-1.02685	0.0920895	0.0890931
AGPS	-1.37961	-1.27955	0.00519377	0.00838993
AHNAK	-2.60895	-2.80766	0.0179784	0.0143827
AIF1	-1.88244	-1.60443	0.0930883	0.143428
AKAP13	-2.75177	-2.51462	0.00219736	0.0109868
AKAP9	-0.868498	-1.54563	0.0854974	0.0667199
AKR1A1	-1.44124	-1.41421	0.00319616	0.0019976
ALCAM	-2.81526	-3.06969	0.00599281	0.00539353
ALDH3A2	-0.774264	-0.656737	0.129445	0.127647
ALDOA	-1.72901	-1.51463	0.0807032	0.0864962
ALOX5	-1.43264	-1.25239	0.138034	0.146424
ALOX5AP	-1.17748	-0.813011	0.156013	0.23312
ANKRD12	-1.33269	-1.57902	0.0245705	0.0451458
ANP32A	-1.53655	-1.48961	0.00958849	0.0115861
ANP32B	-1.16492	-1.19257	0.0215741	0.0337595
ANXA1	-0.926157	-1.53672	0.268478	0.240511
ANXA11	-1.25891	-1.2214	0.0359569	0.02497
ANXA2	-1.46177	-1.4589	0.189972	0.192169
ANXA4	-1.30667	-1.36017	0.0307631	0.0277667
ANXA5	-1.68815	-1.949	0.11706	0.165002
AP2M1	-1.38134	-1.70101	0.023372	0.0163803
AP3B1	-1.3168	-1.07209	0.00898921	0.0113863
APBB1IP	-1.0174	-0.993826	0.00339592	0.00459449
APIP	-0.911486	-0.847471	0.12485	0.152817
APLP2	-3.606	-3.4036	0.014982	0.0221734
APMAP	-1.02091	-0.969003	0.0365561	0.0337595
APOE	-1.78884	-1.90249	0.155214	0.209948
APOL6	-1.64546	-1.48411	0.0343588	0.0651219
APPL1	-1.10157	-1.17725	0.0127847	0.0145825
AQP9	-1.41005	-1.47368	0.00019976	0.000599281
ARCN1	-0.792406	-1.12006	0.0461446	0.0375549
ARF1	-2.04047	-2.13544	0.0207751	0.0145825
ARHGAP10	-0.800882	-0.766355	0.068318	0.0405513
ARHGAP18	-1.44681	-1.45203	0.0958849	0.0723132
ARHGAP30	-1.64003	-1.3817	0.0253696	0.0419497
ARHGDIB	-3.18038	-3.24305	0.00239712	0.00399521
ARL6IP1	-1.70274	-1.96692	0.0281662	0.0259688
ARL8B	-1.27326	-1.59913	0.0255693	0.0135837
ARPC1B	-1.86982	-2.34116	0.00639233	0.00599281
ARPC2	-2.57915	-2.63514	0.0127847	0.0363564
ARPC5	-3.43226	-3.57726	0.00459449	0.00319616
ARRB2	-1.40861	-1.51022	0.0193767	0.0169796
ARRDC4	-0.979987	-1.14492	0.0105873	0.014982
ASAH1	-1.25774	-1.58195	0.183979	0.160807
ASAP1	-1.28641	-1.73377	0.0287655	0.0287655
ASPH	-0.90667	-1.0731	0.0335597	0.0245705
ATF6	-1.08665	-1.02924	0.0479425	0.0537355
ATG3	-1.61749	-1.57251	0.0167799	0.0187775
ATP1A1	-1.26439	-1.28939	0.0321614	0.0137835
ATP1B3	-1.30263	-1.35381	0.000998801	0.00179784
ATP5A1	-1.71034	-2.00041	0.0501398	0.0403516
ATP5B	-1.2346	-1.33797	0.059129	0.0425489
ATP5C1	-1.18133	-1.22949	0.143028	0.110667
ATP5H	-0.929673	-0.76227	0.169796	0.181183
ATP5I	-0.816338	-0.690806	0.202557	0.199161
ATP5J	-0.949806	-0.858292	0.13324	0.163204
ATP5J2	-0.831472	-0.94498	0.114662	0.105473
ATP6AP1	-1.17466	-1.09107	0.0297643	0.0469437
ATP6AP2	-2.71282	-2.8143	0.0169796	0.0107871
ATP6V0B	-1.45832	-1.82955	0.0557331	0.0523372
ATP6V0D1	-1.68257	-1.59837	0.00159808	0.00359569
ATP6V0E1	-1.29461	-0.834426	0.109069	0.184379
ATP6V1A	-0.835289	-0.982528	0.0427487	0.0267679
ATP6V1B2	-1.74719	-1.99411	0.0239712	0.0175789
ATP6V1D	-0.772392	-0.664487	0.122253	0.0801039
ATP6V1E1	-0.877628	-1.09047	0.136037	0.110068
ATP6V1F	-1.57271	-1.64443	0.0131842	0.00699161
ATPIF1	-0.878636	-1.05428	0.0313624	0.0223732
B2M	12.4403	12.3479	0.000399521	0.000998801
BACH1	-1.25189	-1.38747	0.0331602	0.0559329
BAX	-1.42282	-1.23859	0.00619257	0.00759089
BAZ1A	-1.14704	-1.2015	0.00519377	0.00519377
BAZ1B	-1.16059	-1.35668	0.00019976	0.0135837
BAZ2B	-0.979863	-1.02108	0.0609269	0.054135
BCAP31	-1.89154	-1.98504	0.0271674	0.0245705
BCLAF1	-1.02899	-0.964099	0.0115861	0.0119856
BID	-1.43644	-1.12612	0.0205753	0.052537
BIN2	-1.31461	-1.25695	0.0019976	0.00479425
BLOC1S1	-1.3812	-1.66759	0.0169796	0.0113863
BLOC1S2	-1.5961	-1.32204	0.0649221	0.0699161
BNIP2	-1.51886	-1.63083	0.0627247	0.0423492
BNIP3L	-0.994543	-0.852104	0.0481422	0.0689173
BOD1L1	-0.995475	-1.05544	0.0615262	0.0693168
BPTF	-0.874615	-1.21471	0.0275669	0.0237715
BRI3	-1.92055	-2.1387	0.00159808	0.000998801
BROX	-1.17708	-1.07693	0.0377547	0.0399521
BSG	-0.862358	-1.08907	0.109868	0.0691171
BTG1	-1.50587	-1.16634	0.0289652	0.0523372
BTK	-1.20698	-1.42792	0.0161806	0.0105873
BZW1	-1.22351	-1.399	0.0419497	0.049141
C11orf58	-1.61479	-1.57943	0.0934878	0.0884938
C19orf53	-0.779226	-0.763436	0.0453456	0.0503396
C1orf162	-1.66289	-1.58083	0.0711147	0.0651219
C20orf24	-1.4015	-1.34483	0.00019976	0.00019976
C5AR1	-2.00825	-2.01429	0.00958849	0.00659209
C6orf62	-1.2184	-1.17697	0.0439473	0.0257691
C7orf50	-0.897026	-0.926171	0.0123851	0.0161806
C9orf78	-0.886667	-0.827504	0.0765082	0.0880943
CALR	-3.72205	-3.86112	0.000998801	0.000799041
CALU	-2.25177	-2.19593	0.00119856	0.000998801
CANX	-3.17356	-3.1634	0.00739113	0.00739113
CAP1	-3.7248	-3.64339	0.00259688	0.00499401
CAPG	-2.81566	-3.0061	0.00379545	0.00279664
CAPN2	-1.79089	-1.6253	0.0029964	0.00819017
CAPRIN1	-1.56254	-1.56442	0.00419497	0.00499401
CAPZA1	-2.14015	-1.79088	0.0361566	0.0455453
CAPZA2	-1.67347	-1.72141	0.0611266	0.0697163
CAPZB	-1.94829	-2.07033	0.00838993	0.00838993
CASP1	-1.50717	-1.59301	0.0197763	0.02497
CAST	-1.58428	-1.68166	0.0457451	0.0459449
CAT	-0.937568	-0.654657	0.104874	0.204754
CBR1	-0.900133	-0.746778	0.107072	0.115062
CBX3	-0.93194	-0.896588	0.0996804	0.159608
CCDC47	-1.01813	-1.06547	0.0437475	0.0349581
CCDC88A	-2.44444	-3.4141	0.0225729	0.00998801
CCDC90B	-0.944146	-1.14703	0.0547343	0.0359569
CCDC93	-1.07818	-0.957804	0.0125849	0.023372
CCNL1	-0.9796	-0.926891	0.0521374	0.0795046
CCT3	-1.01387	-1.01232	0.029165	0.029165
CCT5	-1.40731	-1.38438	0.0357571	0.0381542
CCT6A	-0.82841	-0.700069	0.114063	0.156612
CCT8	-0.775544	-0.793659	0.0611266	0.0547343
CD14	-1.0705	-0.957411	0.0960847	0.120056
CD151	-0.785545	-0.738854	0.138434	0.162205
CD163	-2.16477	-2.52479	0.00319616	0.00259688
CD164	-3.70029	-3.49208	0.00559329	0.00759089
CD44	-2.51872	-2.44064	0.0237715	0.0277667
CD46	-1.26022	-1.23217	0.228925	0.188174
CD52	-1.03211	-1.27236	0.304035	0.276069
CD53	-1.49783	-0.938925	0.0589293	0.158809
CD55	-0.875647	-0.757117	0.123851	0.138634
CD58	-0.958046	-0.939869	0.122453	0.0813024
CD63	-2.8582	-3.83522	0.0175789	0.00878945
CD68	-1.9455	-1.73428	0.0271674	0.0413504
CD74	4.8162	4.069	0.0645226	0.0769077
CD81	-1.08488	-1.0609	0.096684	0.0888933
CD86	-1.05734	-1.29785	0.0413504	0.0183779
CD9	-2.86031	-2.71943	0.0329604	0.0305633
CDC37	-1.41358	-1.55576	0.0177787	0.00619257
CDC42	-1.35406	-1.48464	0.194966	0.141231
CDC42BPB	-1.77182	-1.81942	0.00279664	0.00359569
CDV3	-1.16142	-1.29032	0.00679185	0.00539353
CEBPB	-1.89128	-1.8517	0.0343588	0.0615262
CEP170	-1.1799	-1.22927	0.00579305	0.00519377
CFL1	-1.25397	-0.574245	0.213144	0.368957
CFLAR	-1.22518	-1.37703	0.0183779	0.0165801
CHCHD10	-0.828035	-0.713276	0.0711147	0.113064
CHD4	-1.15496	-1.21795	0.0203755	0.0197763
CHD9	-1.04728	-1.41586	0.0151818	0.0155813
CHMP2A	-1.01779	-0.902561	0.0105873	0.0159808
CHMP2B	-0.903931	-0.803051	0.0673192	0.0840991
CHMP3	-0.751173	-1.00912	0.104075	0.0852976
CHMP4B	-1.32534	-1.43389	0.000998801	0.00319616
CHURC1	-1.35468	-1.89077	0.0900919	0.0539353
CITED2	-1.25246	-1.7161	0.0189772	0.0239712
CKLF	-1.04159	-0.654746	0.0573312	0.123452
CLEC12A	-0.922139	-1.13395	0.221135	0.192169
CLEC2B	-0.998205	-1.05368	0.122253	0.0910907
CLEC7A	-1.87726	-1.59737	0.00619257	0.0101878
CLIC4	-1.03162	-1.06869	0.0167799	0.0195765
CLINT1	-1.05709	-0.903277	0.0393528	0.054135
CLIP1	-1.4574	-1.27878	0.00998801	0.0105873
CLTA	-1.25098	-1.53935	0.0307631	0.0211746
CLTC	-2.08193	-2.21455	0.0161806	0.00639233
CMPK1	-0.951614	-1.13841	0.0187775	0.0173791
CMTM6	-0.981892	-0.884349	0.137635	0.128646
CNBP	-1.13476	-1.3744	0.186177	0.137835
CNDP2	-1.34039	-1.41099	0.0135837	0.0109868
CNTRL	-0.903662	-1.21013	0.0567319	0.0597283
COL4A3BP	-1.4917	-1.33415	0.0349581	0.0371554
COLEC12	-1.79121	-1.84341	0.0137835	0.0245705
COPA	-1.15629	-1.07605	0.0193767	0.0177787
COPB1	-0.899279	-1.21043	0.048342	0.0455453
COPB2	-0.81328	-0.763619	0.0235717	0.0387535
COPS9	-1.3893	-1.52431	0.00379545	0.00699161
COPZ1	-1.27707	-1.28053	0.00679185	0.00878945
CORO1C	-2.60734	-2.7061	0.00339592	0.00319616
COTL1	-2.38633	-2.61212	0.00998801	0.00799041
COX14	-0.795223	-0.627076	0.12505	0.136037
COX4I1	-2.66004	-2.38045	0.0473432	0.0549341
COX5A	-0.881686	-0.696628	0.107471	0.166201
COX6A1	-1.29552	-1.29505	0.0771075	0.0481422
COX6B1	-0.930683	-0.407273	0.180783	0.294447
COX7A2	-0.956589	-1.25723	0.18298	0.130843
COX7C	-2.03321	-1.70576	0.0593288	0.0942869
CPM	-1.51017	-1.78143	0.0029964	0.00419497
CPVL	-1.6297	-1.46144	0.062525	0.0759089
CRBN	-1.2231	-0.941407	0.0107871	0.029964
CREG1	-2.51139	-2.74001	0.00838993	0.00858969
CSDE1	-2.00826	-2.33994	0.0545346	0.0367559
CSNK1A1	-0.969863	-0.827166	0.0759089	0.0906912
CST3	2.05428	2.90687	0.111666	0.0563324
CSTA	-0.763112	0.231502	0.355374	0.436876
CSTB	-1.89954	-2.28554	0.0569317	0.0543348
CTNNA1	-1.58065	-1.83655	0.0409509	0.0273672
CTNNB1	-1.05334	-1.05076	0.0271674	0.0331602
CTSB	-3.1159	-3.04679	0.0269676	0.0409509
CTSH	-1.42852	-0.985847	0.107271	0.207351
CTSL	-1.01601	-1.3559	0.159808	0.102677
CTSZ	-1.17994	-1.38631	0.00499401	0.00659209
CUL2	-0.755077	-1.10737	0.0833	0.0509389
CWC15	-1.15232	-1.26937	0.0910907	0.0685178
CXCL16	-1.70974	-1.76029	0.0549341	0.0529365
CYBA	-2.72733	-2.91225	0.0237715	0.02497
CYBB	-4.47081	-4.96206	0.00359569	0.0019976
CYCS	-1.2961	-1.03306	0.00938873	0.0117859
CYFIP1	-1.218	-1.44218	0.00319616	0.00819017
CYP27A1	-1.72788	-1.81223	0.0589293	0.0637235
CYTH1	-1.83816	-1.92065	0.0121854	0.00819017
DAB2	-2.25594	-1.77235	0.00898921	0.0211746
DBI	-1.09337	-1.44844	0.0829005	0.0749101
DBNL	-1.16565	-1.2136	0.0153815	0.0123851
DCAF7	-0.900204	-1.10637	0.0125849	0.0119856
DCP2	-1.02217	-0.864818	0.0471434	0.0831003
DDX17	-1.93548	-1.95421	0.00659209	0.00759089
DDX3X	-1.25492	-1.51565	0.00739113	0.00379545
DDX5	-1.99928	-1.77467	0.109469	0.10867
DDX6	-1.78042	-1.48049	0.00539353	0.00938873
DDX60L	-0.887792	-1.1758	0.0579305	0.0385537
DEGS1	-1.07036	-1.13833	0.0529365	0.0411506
DENND4C	-0.814369	-1.02113	0.0503396	0.0487415
DHX36	-1.10467	-1.28553	0.0245705	0.0317619
DIAPH1	-1.52769	-1.57842	0.0201758	0.0247703
DICER1	-1.2726	-1.39489	0.00259688	0.0019976
DMAC1	-1.16565	-1.53352	0.0297643	0.034159
DMXL2	-1.0734	-1.30523	0.00559329	0.00439473
DNAJA2	-0.888493	-0.591711	0.0663204	0.140232
DNAJC10	-0.994173	-1.03137	0.0181782	0.019177
DNAJC13	-1.2183	-1.41778	0.00519377	0.00998801
DNAJC15	-0.869823	-0.498807	0.0880943	0.167
DNAJC3	-1.07375	-1.04345	0.0872952	0.115062
DNAJC7	-0.766995	-0.751327	0.0970835	0.101278
DNAJC8	-1.35253	-1.30662	0.0519377	0.0369557
DNASE2	-1.48044	-1.83275	0.0579305	0.0259688
DOCK2	-1.74197	-1.76309	0.00559329	0.00958849
DOCK8	-1.48623	-1.46178	0.0713144	0.0539353
DOK2	-2.19469	-2.0086	0.00639233	0.00858969
DPP7	-1.17884	-0.998886	0.0295645	0.0565322
DPYSL2	-1.02951	-0.764233	0.0403516	0.0815022
DRAP1	-1.03449	-1.01056	0.00978825	0.0215741
DST	-1.40751	-1.69221	0.143228	0.0972833
DSTN	-1.16938	-1.09838	0.144227	0.10807
DUT	-1.49583	-1.26626	0.0235717	0.0371554
DYNC1H1	-1.32804	-1.38946	0.0239712	0.0257691
ECH1	-1.34753	-1.22033	0.0323612	0.0273672
ECHDC1	-0.763653	-0.94582	0.175789	0.129245
EEF1A1	-2.50472	-2.45592	0.0357571	0.0611266
EEF2	-1.16303	-1.20796	0.205354	0.17479
EFHD2	-1.99111	-2.46017	0.0303636	0.00858969
EFR3A	-0.821787	-0.754866	0.0495406	0.0831003
EHD4	-0.869478	-0.965281	0.0339592	0.0327607
EID1	-1.11009	-0.975958	0.0213744	0.0453456
EIF1	-1.261	-1.81847	0.0423492	0.0275669
EIF2A	-0.914323	-0.743763	0.0617259	0.0854974
EIF2AK1	-1.45268	-1.39752	0.000599281	0.000998801
EIF2AK2	-1.32604	-1.41452	0.0759089	0.0928885
EIF2S2	-1.01985	-1.17613	0.0735118	0.0465441
EIF2S3	-0.965995	-0.853311	0.0487415	0.0539353
EIF3A	-1.97084	-1.92248	0.00359569	0.00659209
EIF3D	-1.0793	-1.09739	0.0205753	0.0235717
EIF3H	-1.66687	-2.37054	0.0171794	0.0169796
EIF3I	-0.853884	-0.736035	0.0551338	0.0511386
EIF3M	-0.968436	-1.03241	0.0521374	0.0231722
EIF4G1	-1.30997	-1.38036	0.00998801	0.0111866
EIF4G2	-3.42894	-3.66144	0.00139832	0.00159808
EIF5	-2.96359	-2.21355	0.0119856	0.0197763
EIF5B	-1.2368	-1.3026	0.0137835	0.0103875
EMC10	-1.17365	-1.21813	0.00399521	0.00639233
EMC7	-0.987017	-0.766236	0.0497403	0.0711147
EMILIN2	-2.49333	-2.48905	0.00179784	0.00179784
EML4	-1.55849	-1.47176	0.106672	0.110667
EMP3	-1.93201	-2.25565	0.0253696	0.0181782
ENO1	-3.2672	-3.20897	0.00179784	0.00319616
ENSA	-1.10376	-1.20086	0.0139832	0.00938873
ENY2	-1.03382	-0.848973	0.0998801	0.104075
EPRS	-1.03975	-0.903958	0.10827	0.100479
ERBIN	-1.22087	-1.61864	0.00179784	0.00159808
ERP29	-1.03433	-1.06187	0.0405513	0.0221734
ERP44	-0.833867	-0.999075	0.0245705	0.028366
ESD	-0.86287	-0.730118	0.0379545	0.087495
ETF1	-1.36446	-1.23713	0.0121854	0.0161806
EVI2A	-1.1821	-1.54405	0.0221734	0.0261686
EVI2B	-1.47053	-1.53837	0.0743108	0.057531
EVL	-1.72863	-1.62493	0.0145825	0.0135837
EXOC1	-1.17782	-1.27304	0.0169796	0.0163803
EXOC5	-1.31112	-1.37565	0.0205753	0.0135837
EZR	-1.75526	-2.04865	0.0213744	0.0177787
FABP4	3.92709	3.46486	0.137435	0.150819
FAM107B	-1.16578	-1.28957	0.0129844	0.00699161
FAM120A	-1.16204	-1.26474	0.00539353	0.00359569
FAM32A	-1.0561	-1.09129	0.00838993	0.00659209
FAM49B	-1.55358	-1.51483	0.014982	0.0145825
FAM96B	-0.786087	-0.602042	0.157211	0.190372
FAU	0.798075	0.619481	0.334998	0.348582
FBP1	-5.67095	-6.44925	0.00439473	0.00279664
FCER1G	0.920517	0.659093	0.264483	0.369357
FCGRT	-1.365	-1.29836	0.0679185	0.0559329
FCHO2	-1.31411	-1.54021	0.00579305	0.00219736
FERMT3	-1.64859	-1.56635	0.0153815	0.0137835
FEZ2	-0.91101	-0.976035	0.0173791	0.0213744
FFAR4	-1.13427	-1.09022	0.101478	0.086696
FGD5-AS1	-1.36459	-1.13868	0.0225729	0.024171
FGFR1OP2	-0.846628	-1.03434	0.062525	0.0715142
FIG4	-0.75017	-0.739767	0.0735118	0.0902917
FKBP15	-1.61946	-1.81566	0.00779065	0.0111866
FKBP1A	-1.28218	-1.34491	0.0123851	0.0185777
FLII	-1.25667	-1.25242	0.00219736	0.00539353
FLNA	-1.87115	-1.81446	0.0365561	0.0435477
FMNL2	-1.06149	-1.25455	0.00918897	0.0213744
FN1	-4.19729	-5.19154	0.0815022	0.0455453
FNBP1	-1.41196	-1.24125	0.00399521	0.00599281
FNDC3B	-0.799657	-1.0773	0.0793048	0.102477
FOS	-0.824861	0.711618	0.332601	0.38314
FTH1	-1.85907	-2.51368	0.217739	0.144626
FTL	1.91617	1.92788	0.337195	0.309229
FTLP3	3.31224	3.2861	0.088294	0.0920895
FUCA1	-1.87068	-1.81069	0.000998801	0.00159808
FUS	-1.07046	-1.09594	0.00779065	0.00619257
FYTTD1	-1.28692	-1.16651	0.00619257	0.0117859
G3BP2	-1.55214	-1.59368	0.029964	0.0243708
GADD45GIP1	-1.91629	-1.84805	0.00579305	0.00559329
GALNT1	-1.14004	-1.5183	0.00579305	0.00559329
GAPDH	-1.40304	-1.54106	0.087495	0.0846984
GCHFR	-1.24106	-1.10309	0.155613	0.167998
GDI2	-1.47638	-1.90661	0.028366	0.0133839
GGA2	-1.41348	-1.45503	0.0271674	0.0193767
GHITM	-1.92513	-2.24134	0.00139832	0.00239712
GIMAP4	-0.924457	-0.781029	0.0237715	0.0321614
GLG1	-1.63253	-1.38164	0.00279664	0.0125849
GLIPR1	-1.32247	-1.27584	0.0143827	0.0133839
GLIPR2	-1.79539	-2.2038	0.0936876	0.0449461
GLO1	-1.27825	-1.34608	0.0475429	0.0245705
GLUL	-1.83136	-2.76106	0.0589293	0.0221734
GMFG	-1.1666	-1.10897	0.0713144	0.0894926
GNAI2	-1.49838	-1.56012	0.0515382	0.0235717
GNAI3	-1.0569	-1.08847	0.019177	0.0171794
GNAS	-1.69662	-1.57434	0.0307631	0.019976
GNG5	-0.900939	-0.445081	0.138234	0.314423
GNPTG	-1.07918	-1.30886	0.0589293	0.0369557
GNS	-1.03086	-0.923745	0.0419497	0.0393528
GOLGA4	-1.09943	-1.46642	0.0115861	0.0105873
GOLGB1	-0.988625	-1.30413	0.0403516	0.0337595
GOLIM4	-0.82785	-1.07918	0.0553336	0.0517379
GOLM1	-0.836171	-0.926056	0.228726	0.195965
GPBP1	-0.79765	-0.907809	0.0994806	0.0747103
GPCPD1	-2.0097	-2.02435	0.0603276	0.05833
GPD1	-0.830662	-1.17246	0.0255693	0.0207751
GPNMB	-2.29142	-2.4061	0.0289652	0.0521374
GPR65	-0.827458	-0.838529	0.0687175	0.0809029
GPRIN3	-2.58034	-2.53273	0.0519377	0.0537355
GRB2	-1.19351	-1.027	0.151818	0.181382
GRK3	-0.979827	-1.48611	0.00339592	0.00399521
GRN	0.891791	1.14162	0.396724	0.296444
GRSF1	-1.27837	-1.39553	0.0169796	0.0111866
GSAP	-0.937269	-1.18857	0.0587295	0.0431482
GSN	-2.45513	-2.64264	0.0101878	0.0111866
GSPT1	-1.75923	-1.73795	0.0143827	0.0127847
GSTO1	-2.35943	-2.22147	0.0239712	0.0297643
GTF3A	-2.42294	-2.27296	0.00659209	0.0203755
GTF3C6	-0.964405	-0.978439	0.00719137	0.00719137
GYPC	-0.961453	-0.716287	0.10827	0.135837
H2AFY	-3.0533	-2.87303	0.00119856	0.0019976
H3F3B	-1.43825	-1.16299	0.101678	0.159209
HADHA	-2.06643	-1.71132	0.0751099	0.0852976
HADHB	-1.10849	-1.07678	0.0487415	0.0343588
HBEGF	-0.884416	-1.10268	0.0795046	0.0962845
HCK	-0.949713	-1.02349	0.0846984	0.0623252
HCLS1	-1.18269	-1.16652	0.0271674	0.0157811
HDLBP	-1.4486	-1.46121	0.0143827	0.0257691
HERC5	-1.06207	-1.06112	0.0994806	0.0840991
HEXA	-0.832406	-0.780655	0.03336	0.0487415
HEXB	-2.23718	-2.11007	0.029964	0.0475429
HIPK3	-1.24834	-1.42613	0.00779065	0.00838993
HIST1H4C	-1.22052	-1.45237	0.0323612	0.023372
HK1	-1.3321	-1.36979	0.000998801	0.00239712
HLA-A	2.57391	3.84119	0.0797044	0.0425489
HLA-DMB	-1.63711	-1.01035	0.0651219	0.152217
HLA-DPB1	2.0747	2.94673	0.211746	0.110667
HLA-DQA1	0.796053	-0.288327	0.368757	0.429485
HLA-DQB1	0.903276	1.88741	0.262485	0.182581
HLA-DRB1	3.01225	2.5235	0.207551	0.201558
HLA-DRB5	-1.64631	-0.830717	0.328406	0.377946
HLA-DRB6	2.29677	1.83342	0.140431	0.185777
HLA-E	1.80989	1.56657	0.162006	0.214343
HMGB1	-1.41445	-1.08721	0.125449	0.139233
HMGB2	-1.14711	-1.31698	0.00239712	0.00379545
HMGN1	-1.00382	-1.10615	0.0579305	0.0339592
HMGN2	-1.45853	-1.41545	0.234519	0.150419
HMGN3	-0.83435	-0.652109	0.0295645	0.0789053
HNMT	-1.50993	-1.48557	0.0457451	0.0395525
HNRNPA2B1	-4.40628	-4.10201	0.000399521	0.000799041
HNRNPC	-1.68416	-1.55721	0.029964	0.0267679
HNRNPDL	-1.54105	-1.25665	0.0449461	0.0571314
HNRNPH1	-0.98465	-1.01906	0.00819017	0.00998801
HNRNPK	-0.801968	-1.32073	0.188374	0.124051
HNRNPM	-1.24781	-1.27648	0.00379545	0.00619257
HNRNPR	-1.09907	-1.00216	0.0577307	0.0503396
HNRNPU	-2.83024	-2.79678	0.00179784	0.00179784
HOOK3	-0.808596	-1.33122	0.0807032	0.0449461
HP1BP3	-1.66525	-1.47138	0.0281662	0.0421494
HPGD	-1.45994	-1.50304	0.0769077	0.078306
HSBP1	-1.15808	-1.11827	0.00978825	0.0139832
HSD17B11	-1.41218	-1.32063	0.101478	0.0842988
HSD17B12	-1.27881	-0.949809	0.0145825	0.0325609
HSP90AA1	-1.11277	-1.28594	0.235917	0.219337
HSP90AB1	-1.24031	-1.52523	0.107871	0.0970835
HSP90B1	-1.79241	-1.91594	0.0727127	0.0531362
HSPA4	-0.959908	-0.918188	0.0663204	0.0695166
HSPA5	-3.04979	-3.42994	0.00819017	0.00519377
HSPA9	-1.00637	-0.983966	0.0485417	0.0455453
HSPH1	-0.98479	-0.759468	0.0529365	0.078306
HVCN1	-1.24333	-1.28588	0.0409509	0.0323612
IARS2	-0.752699	-0.948018	0.0765082	0.0473432
ID2	-2.20941	-2.05633	0.00938873	0.00918897
IDH1	-1.58416	-1.80031	0.0019976	0.00219736
IFI27	3.56446	4.89878	0.00139832	0.00219736
IFIH1	-1.10693	-1.24646	0.0287655	0.0185777
IFIT3	-0.969371	-0.67283	0.172793	0.2497
IFNAR1	-1.48149	-1.98787	0.0179784	0.00819017
IFNGR1	-1.98801	-1.94412	0.0769077	0.0795046
IGF2R	-1.16597	-1.64223	0.00339592	0.0109868
IGSF6	-4.43441	-4.26109	0.00739113	0.00619257
IL10RB	-0.804588	-0.827948	0.0449461	0.0493408
IL13RA1	-1.43276	-1.24427	0.00759089	0.0119856
IMMT	-1.04084	-0.982913	0.0111866	0.0127847
INHBA	0.815209	0.736402	0.261486	0.290651
IPO7	-1.57222	-1.86971	0.0365561	0.0375549
IQGAP1	-2.60128	-2.91304	0.00838993	0.0123851
IQGAP2	-1.01045	-1.07155	0.0337595	0.0317619
IRAK3	-1.1293	-1.17978	0.0313624	0.0363564
ISCU	-1.31292	-1.23496	0.0253696	0.0309628
ITGB1	-2.18629	-1.92987	0.0193767	0.0347583
ITGB2	-1.98348	-1.93491	0.0567319	0.0711147
ITPR2	-0.896518	-1.041	0.0317619	0.0681183
ITSN2	-1.07112	-1.54386	0.0133839	0.00819017
JAK1	-0.76485	-0.764914	0.12465	0.125649
JAML	-0.946462	-0.837379	0.184379	0.212745
JMJD1C	-1.27932	-1.31718	0.034159	0.0393528
JTB	-1.42495	-1.48299	0.0163803	0.0179784
KCTD12	-1.14322	-1.06091	0.0173791	0.0277667
KHDRBS1	-0.862215	-1.20996	0.0165801	0.0137835
KIAA1551	-0.750765	-0.852493	0.0667199	0.0890931
KIF5B	-1.69381	-2.25273	0.0201758	0.0235717
KMT2E	-1.09589	-1.20291	0.0373552	0.0261686
KPNB1	-1.1987	-1.42941	0.0561326	0.0507391
KRAS	-1.0729	-1.17311	0.00439473	0.00339592
KTN1	-1.26232	-1.36699	0.105473	0.0563324
KYNU	-0.867899	-0.847483	0.0279664	0.0337595
LACTB	-1.3366	-1.34803	0.0187775	0.019177
LAMP1	-2.39122	-1.98555	0.00479425	0.0169796
LAMP2	-1.6026	-1.73162	0.0779065	0.0765082
LAMTOR1	-1.46917	-1.34637	0.0669197	0.0671195
LAMTOR2	-1.0228	-0.831317	0.0527367	0.0823012
LAMTOR4	-1.12422	-1.19734	0.0509389	0.0515382
LAMTOR5	-0.879346	-0.821778	0.104075	0.107871
LAPTM4A	-0.956023	-0.926227	0.0862964	0.0998801
LAPTM5	-3.39107	-3.47646	0.00759089	0.00779065
LARP7	-1.07189	-0.964846	0.0509389	0.0393528
LARS	-0.888553	-1.04003	0.0651219	0.0499401
LCP1	-2.77639	-2.83024	0.0479425	0.0429485
LDHA	-2.05764	-2.08414	0.00579305	0.00539353
LEPROT	-0.965602	-0.835274	0.137435	0.181183
LEPROTL1	-0.904738	-0.592957	0.115661	0.169596
LGALS1	-1.35032	-1.15588	0.166201	0.194567
LIMS1	-1.30906	-1.16273	0.00898921	0.0181782
LIPA	-4.58963	-4.67949	0.00019976	0.00019976
LITAF	-1.48393	-1.81872	0.0539353	0.0573312
LMAN1	-0.996971	-1.06486	0.0453456	0.0842988
LMAN2	-0.854449	-0.914554	0.0631243	0.0475429
LMNA	-1.59202	-2.33413	0.0569317	0.0537355
LNPEP	-1.0481	-1.39978	0.0135837	0.014982
LPCAT2	-0.751999	-0.740428	0.0641231	0.0651219
LPL	-1.0948	-1.89975	0.0145825	0.014183
LRP1	-1.91566	-1.73316	0.0717139	0.111266
LRPAP1	-1.76954	-1.66649	0.062525	0.0513384
LRPPRC	-0.758168	-1.17539	0.0245705	0.0265681
LRRFIP1	-3.34152	-3.30581	0.00699161	0.00759089
LSM3	-0.757589	-0.760052	0.0437475	0.0415501
LSM7	-0.814742	-0.827952	0.0894926	0.0932881
LST1	-2.18953	-2.32138	0.00958849	0.00918897
LTA4H	-2.96501	-3.16026	0.0413504	0.0225729
LY6E	0.841951	1.20629	0.203356	0.131043
LYN	-1.56559	-1.67173	0.0129844	0.00819017
LYST	-0.882498	-1.48211	0.0745106	0.0647223
LYZ	1.45193	1.65158	0.309628	0.262285
M6PR	-1.69714	-1.51538	0.043348	0.0471434
MACF1	-0.981167	-1.03022	0.0115861	0.0111866
MAN1A1	-1.25876	-1.47693	0.0189772	0.0159808
MAP1LC3B	-1.87897	-1.95369	0.0255693	0.019976
MAP4	-1.4568	-1.36167	0.0269676	0.0339592
MAP7D1	-1.50766	-1.62986	0.00119856	0.000599281
MAPKAP1	-1.51962	-1.63726	0.0203755	0.0171794
MBD2	-0.9983	-1.54141	0.0211746	0.0177787
MBNL1	-1.25859	-1.53161	0.0537355	0.0447463
MBP	-1.68489	-1.6081	0.0169796	0.00938873
MCEMP1	-2.62793	-2.43721	0.0731123	0.0529365
MCFD2	-0.837036	-0.823717	0.0499401	0.0657211
MCL1	-0.883413	-0.940717	0.0827008	0.048342
MDH1	-1.65882	-1.96279	0.0259688	0.0217739
ME2	-1.04049	-1.11186	0.000799041	0.000399521
MEF2A	-1.50413	-1.54373	0.0361566	0.028366
MFSD1	-2.12703	-1.76226	0.0187775	0.0259688
MGST1	-0.912998	-1.01079	0.0515382	0.0679185
MGST3	1.26029	1.38003	0.218138	0.224131
MIS18BP1	-0.913469	-1.03621	0.11686	0.112265
MLEC	-1.31497	-1.20935	0.00339592	0.00339592
MNDA	0.803965	0.810721	0.339393	0.301438
MOB1A	-1.7714	-1.77358	0.00699161	0.00878945
MOSPD2	-1.49388	-1.27798	0.0235717	0.0313624
MPC1	-0.858091	-1.42694	0.0719137	0.0465441
MR1	-0.780813	-0.911961	0.0661207	0.0655214
MRC1	-4.66366	-4.39402	0.00279664	0.00499401
MRPL13	-1.27018	-1.0874	0.023372	0.0431482
MRPL20	-0.822893	-0.951774	0.0189772	0.0137835
MRPS18C	-0.798888	-0.639958	0.127247	0.155214
MRPS34	-1.11848	-1.13791	0.0019976	0.00179784
MS4A4A	-1.28273	-1.25267	0.0193767	0.0353576
MSN	-2.64361	-2.6122	0.00239712	0.00459449
MSR1	-3.83297	-3.78028	0.0153815	0.0179784
MT-ATP6	-2.01387	-2.22985	0.113664	0.0930883
MT-ATP8	-1.0901	-1.53086	0.0273672	0.0357571
MT-CO1	-7.35273	-6.52853	0.00998801	0.0227727
MT-CO2	-1.95664	-2.61157	0.129844	0.0970835
MT-CO3	-4.71936	-5.33786	0.0255693	0.0161806
MT-CYB	-3.55529	-3.01773	0.0163803	0.0551338
MTDH	-1.39233	-1.18987	0.0693168	0.0613264
MT-ND1	-1.3516	-1.70658	0.205354	0.178785
MT-ND2	-2.60657	-2.77991	0.135437	0.148622
MT-ND4	-3.01338	-2.86789	0.0319616	0.0503396
MT-ND4L	-1.55708	-2.29481	0.0485417	0.057531
MT-ND5	-0.92764	-1.55235	0.244706	0.20875
MTPN	-1.2638	-1.20587	0.14143	0.122653
MYADM	-0.793738	-0.960675	0.0914902	0.0657211
MYD88	-0.935562	-0.69587	0.0597283	0.167998
MYDGF	-0.884154	-0.680211	0.101478	0.147423
MYH9	-1.43489	-1.59004	0.0531362	0.038354
MYL12B	-1.53439	-1.23219	0.0759089	0.111266
MYL6	-4.12001	-3.93406	0.00958849	0.014183
MYO9B	-0.956423	-1.28618	0.0163803	0.014982
N4BP2L2	-0.853295	-1.06655	0.112066	0.0681183
NAA20	-0.827419	-0.849318	0.0731123	0.0982821
NARS	-1.26734	-1.07304	0.129445	0.145226
NCEH1	-2.56099	-2.37509	0.00339592	0.00599281
NCF2	-2.9072	-3.32038	0.0123851	0.0103875
NCKAP1L	-1.20455	-1.49607	0.053336	0.038354
NCL	-2.1369	-2.30144	0.0227727	0.0107871
NCOA4	-1.16448	-1.38365	0.043348	0.0323612
NCOR1	-1.45342	-1.46078	0.0321614	0.043348
NDUFA1	-0.883585	-1.04758	0.221534	0.168797
NDUFA11	-1.44186	-1.51968	0.00339592	0.00159808
NDUFA13	-1.46765	-1.5515	0.000599281	0.00139832
NDUFA4	1.11083	-0.0603195	0.247303	0.479225
NDUFA5	-0.948423	-0.917637	0.101678	0.0938873
NDUFA6	-0.849048	-0.741943	0.0579305	0.0918897
NDUFB11	-0.828039	-0.776062	0.0769077	0.102677
NDUFB2	-2.04667	-1.65352	0.0403516	0.0940871
NDUFB7	-1.71405	-1.72922	0.00679185	0.00439473
NDUFB9	-1.4205	-1.42748	0.0621254	0.0613264
NDUFS4	-1.17603	-1.07092	0.03336	0.0449461
NEAT1	-1.46595	-1.54057	0.120655	0.111067
NEDD8	-0.802488	-0.808844	0.0773072	0.0511386
NEMF	-0.775534	-0.628595	0.0850979	0.116061
NFE2L2	-0.889862	-1.04495	0.0615262	0.0329604
NIN	-1.07607	-1.17837	0.0257691	0.0195765
NIPBL	-1.74505	-1.91355	0.000399521	0.00379545
NIPSNAP2	-0.914929	-1.08597	0.023372	0.0177787
NOL7	-0.811205	-0.736066	0.146624	0.159608
NOP10	1.16247	0.867451	0.160607	0.243108
NORAD	-1.52114	-1.18885	0.0219736	0.0277667
NPC2	-1.73279	-1.66842	0.0125849	0.0125849
NPTN	-0.999197	-0.847224	0.0319616	0.049141
NR3C1	-1.04332	-1.08188	0.0197763	0.0253696
NRBP1	-1.42696	-1.4322	0.00319616	0.00539353
NRDC	-1.21894	-1.20011	0.0239712	0.0295645
NRP1	-1.39407	-1.45954	0.0029964	0.00878945
NUCB1	-1.38925	-1.52159	0.0189772	0.0151818
NUFIP2	-1.3046	-1.23008	0.00279664	0.0133839
NUPR1	1.32275	1.13543	0.147823	0.192569
OCIAD1	-1.30658	-1.13262	0.0435477	0.0765082
OGFRL1	-1.13869	-1.16749	0.0319616	0.0269676
OIP5-AS1	-1.49513	-1.3866	0.00219736	0.00858969
OLR1	-0.983889	-0.963886	0.288254	0.275469
OPN3	-1.06731	-1.39709	0.0143827	0.0115861
ORMDL1	-0.840204	-0.764338	0.088294	0.101678
OS9	-1.98568	-1.96226	0.00219736	0.00239712
OSBPL11	-1.64628	-1.70052	0.0271674	0.0167799
OSBPL1A	-1.45802	-1.48634	0.0119856	0.014982
OSBPL8	-1.94186	-1.43982	0.0133839	0.0239712
OSTC	-1.12555	-0.969151	0.0425489	0.034159
OSTF1	-1.33319	-1.15311	0.0305633	0.052537
OSTM1	-1.62111	-1.57944	0.00539353	0.0101878
P4HB	-1.15919	-1.2198	0.0125849	0.00799041
PABPC1	-2.52989	-2.87296	0.0505394	0.049141
PAFAH1B1	-1.32209	-1.23269	0.0261686	0.0261686
PAIP2	-1.84948	-1.58042	0.044147	0.0691171
PAK2	-1.60425	-1.61667	0.0259688	0.0195765
PAPOLA	-1.82677	-1.62712	0.00679185	0.0253696
PAPSS1	-1.49204	-1.44253	0.0107871	0.00878945
PARP14	-1.31676	-1.61414	0.0211746	0.0261686
PARP4	-2.00481	-2.24927	0.0255693	0.0189772
PARVG	-1.08708	-1.26623	0.00639233	0.00419497
PBRM1	-0.992063	-0.910073	0.0269676	0.0401518
PCBP1	-1.16317	-0.967562	0.0852976	0.0906912
PCBP2	-1.52255	-1.37311	0.0019976	0.00439473
PCM1	-1.44805	-1.92585	0.00699161	0.0125849
PCMT1	-1.10071	-0.852807	0.043348	0.0731123
PCMTD1	-0.771893	-0.839426	0.131442	0.130643
PCOLCE2	-0.801169	-1.80294	0.135238	0.0695166
PDCD4	-0.930368	-1.10749	0.0107871	0.0101878
PDCD6	-0.767858	-0.899871	0.0689173	0.0537355
PDCD6IP	-1.10224	-1.12669	0.100679	0.0982821
PDIA3	-2.76485	-2.64001	0.0171794	0.0289652
PDIA4	-0.908585	-0.800633	0.0529365	0.0587295
PDIA6	-2.88951	-2.70677	0.000799041	0.00239712
PDK4	-1.3566	-1.55415	0.0103875	0.0109868
PECAM1	-2.19222	-2.5036	0.0713144	0.0555334
PFDN2	-0.945584	-1.00877	0.0157811	0.0165801
PFN1	-1.92826	-1.96317	0.0920895	0.0854974
PGD	-1.20073	-0.95076	0.067519	0.0846984
PGK1	-1.19065	-1.34965	0.076708	0.0731123
PHF3	-1.07407	-1.58046	0.0385537	0.0215741
PHPT1	-0.815042	-1.01699	0.0699161	0.0561326
PIAS1	-1.06611	-1.23059	0.0145825	0.0169796
PICALM	-2.06454	-2.16184	0.0115861	0.00958849
PIK3R1	-1.45067	-1.30224	0.00719137	0.00739113
PILRA	-0.795432	-0.776388	0.0421494	0.0629245
PITPNB	-1.06006	-1.04412	0.00319616	0.00958849
PJA2	-1.43564	-1.28049	0.0265681	0.0355573
PKM	-2.48063	-2.60236	0.0307631	0.0269676
PLAUR	-1.1473	-1.14592	0.0205753	0.0171794
PLBD1	-3.95501	-3.40205	0.00259688	0.00439473
PLIN2	-1.38328	-1.32022	0.190771	0.221534
PLXDC2	-2.95317	-2.89229	0.00239712	0.0029964
PNPLA6	-0.769504	-0.865193	0.0429485	0.0569317
POMP	-0.817613	-0.829703	0.164003	0.167
POR	-1.3774	-2.2567	0.0497403	0.0381542
PPFIA1	-1.32829	-1.41543	0.00219736	0.00559329
PPIP5K2	-1.44229	-1.36832	0.00619257	0.0107871
PPP1CA	-1.07217	-1.15445	0.00639233	0.0107871
PPP1CB	-0.888605	-0.803953	0.0705154	0.0451458
PPP1CC	-0.993781	-0.945953	0.0279664	0.0301638
PPP1R12A	-1.27549	-1.53473	0.0235717	0.0133839
PPP1R15A	-1.54908	-1.23578	0.0577307	0.0902917
PPP1R7	-1.0554	-1.17641	0.000998801	0.0019976
PPP4R3B	-0.947893	-0.963727	0.0113863	0.0165801
PPT1	-1.15309	-1.38528	0.12465	0.0860967
PRDX1	-1.66432	-1.00752	0.124251	0.239712
PRKAR1A	-0.912416	-0.873173	0.0327607	0.0389533
PRKDC	-1.26986	-1.10818	0.0289652	0.0359569
PRNP	-1.4425	-1.66326	0.0257691	0.0237715
PRPF38B	-1.28588	-1.26763	0.00858969	0.00858969
PRPF40A	-2.65703	-2.25769	0.00779065	0.0105873
PRPF4B	-0.862639	-0.67569	0.0801039	0.130643
PRRC2C	-1.52004	-1.50675	0.0137835	0.0209748
PSAP	-4.32376	-4.5238	0.0111866	0.0107871
PSMA7	-1.47159	-1.97826	0.0707151	0.0635238
PSMB6	-1.04941	-0.937886	0.0954854	0.0888933
PSMD1	-1.06299	-0.913628	0.0103875	0.0193767
PSMD12	-0.79021	-0.780025	0.0599281	0.0379545
PSMD14	-1.28526	-1.34292	0.0121854	0.0139832
PSMD2	-0.970205	-1.06629	0.00559329	0.00898921
PSMD7	-1.4224	-1.31441	0.0225729	0.019177
PSMD8	-0.926571	-1.15191	0.0257691	0.0225729
PSME2	-0.758366	0.0387614	0.223132	0.472833
PTAFR	-2.09097	-2.16119	0.00279664	0.00439473
PTBP3	-1.35674	-1.35077	0.0239712	0.0345585
PTGES3	-1.4043	-1.2965	0.03336	0.028366
PTMA	-1.69615	-1.91103	0.152417	0.0952857
PTMS	-1.2567	-1.27218	0.000799041	0.000799041
PTP4A2	-0.871855	-1.27142	0.0605274	0.0427487
PTPN12	-1.05749	-1.80856	0.0257691	0.0101878
PTPN6	-1.47639	-1.47759	0.0403516	0.0371554
PTPRC	-2.26347	-1.45681	0.0884938	0.189772
PTTG1IP	-1.84372	-2.10033	0.0245705	0.0237715
PYCARD	-0.808471	-0.861254	0.14203	0.101478
QKI	-0.852245	-0.762358	0.134838	0.185178
RAB10	-2.25433	-2.16498	0.00878945	0.00938873
RAB11FIP1	-0.830654	-0.883825	0.248901	0.20016
RAB14	-1.32127	-1.15254	0.0207751	0.0377547
RAB1A	-0.945485	-0.862696	0.0523372	0.0565322
RAB2A	-1.79492	-1.55424	0.0529365	0.0637235
RAB31	-1.84105	-1.63526	0.0251698	0.0353576
RAB7A	-1.50265	-1.71889	0.0753096	0.0393528
RAB8A	-1.44095	-1.30445	0.0717139	0.0769077
RAB8B	-1.22605	-1.18146	0.00739113	0.0127847
RABEP1	-0.9098	-1.33267	0.0105873	0.00499401
RAC1	-1.84157	-1.82215	0.00759089	0.00978825
RACK1	-1.1492	-1.03007	0.155613	0.223931
RAD21	-1.48508	-1.47614	0.0029964	0.00419497
RAD23B	-1.40976	-1.48661	0.0029964	0.00319616
RALB	-1.34242	-1.19025	0.0621254	0.0623252
RAP1A	-2.81347	-2.24022	0.00659209	0.00998801
RAPGEF1	-1.06034	-1.14318	0.0481422	0.0311626
RASGEF1B	-0.955844	-0.85988	0.0365561	0.0311626
RASSF5	-1.40129	-1.18108	0.0239712	0.0137835
RBM3	-1.02295	-0.779015	0.0918897	0.164602
RBM39	-1.48957	-1.44167	0.024171	0.0271674
RBM47	-1.41398	-1.20007	0.00439473	0.00339592
RBPJ	-2.40693	-2.29726	0.0115861	0.0135837
RECQL	-0.88941	-0.835395	0.0685178	0.0703156
REEP3	-1.09821	-1.02349	0.0311626	0.019177
REL	-0.752419	-0.907656	0.0505394	0.0393528
REST	-0.997237	-1.31222	0.00179784	0.0153815
RGCC	-1.39521	-1.63725	0.0243708	0.0183779
RHOA	-2.92216	-2.83953	0.0377547	0.0307631
RIOK3	-1.72966	-1.40116	0.0263684	0.0213744
RMDN1	-0.751178	-0.880962	0.0323612	0.0213744
RMDN3	-1.52688	-1.34457	0.0277667	0.0253696
RNASET2	-1.05683	-0.939492	0.103276	0.130643
RNF13	-1.60065	-1.06578	0.0727127	0.14982
RNF130	-1.57986	-1.84938	0.0375549	0.0315621
RNF149	-3.27984	-2.98163	0.00918897	0.00978825
RNF168	-1.29473	-1.37264	0.0105873	0.00659209
RNF181	-0.956147	-0.929118	0.0673192	0.0611266
RNF7	-0.870114	-0.710201	0.0833	0.123652
RNH1	-1.32971	-1.13788	0.0485417	0.0793048
ROCK1	-1.16732	-1.29134	0.0864962	0.0699161
ROMO1	-1.04788	-0.799706	0.151418	0.142229
RPL12	-2.6402	-2.6439	0.0425489	0.0349581
RPL13	-1.14555	-0.975683	0.243108	0.257091
RPL13A	-1.02164	-0.847654	0.338394	0.345785
RPL14	-1.64865	-1.16149	0.101878	0.188574
RPL15	-1.50181	-1.67211	0.202357	0.137635
RPL18	-1.3643	-1.34104	0.0265681	0.0459449
RPL19	-1.59266	-1.20358	0.168398	0.207551
RPL24	-1.30065	-1.40855	0.143028	0.17499
RPL26	-1.88959	-0.481954	0.0287655	0.427287
RPL27	-1.05509	-1.12076	0.339992	0.25809
RPL27A	-2.06087	-2.23761	0.0355573	0.0421494
RPL29	-1.44309	-1.2776	0.0693168	0.0918897
RPL3	-2.49846	-1.57419	0.0777068	0.188773
RPL30	1.20132	0.236583	0.342789	0.461247
RPL35	-1.24828	-1.62844	0.155414	0.0815022
RPL35A	-0.820354	-0.242813	0.363564	0.436676
RPL37	-0.7939	-0.751402	0.204155	0.228726
RPL39	-0.756851	-0.00842113	0.276069	0.506392
RPL4	-1.4105	-3.04202	0.00739113	0.00519377
RPL5	-2.38282	-2.56808	0.149221	0.144427
RPL6	-1.69171	-1.35589	0.0567319	0.0930883
RPL7A	-1.00622	-0.707893	0.134239	0.192369
RPLP2	-0.886458	-0.462536	0.238314	0.365162
RPN2	-1.16548	-1.03324	0.0579305	0.0645226
RPS11	-1.29882	-2.15597	0.188574	0.117459
RPS13	0.780184	0.425273	0.289453	0.415102
RPS14	1.29494	1.31562	0.256492	0.243108
RPS15A	-1.23225	-0.397231	0.333	0.415701
RPS17	-1.7241	-1.56957	0.103276	0.100679
RPS18	-0.997845	-0.74144	0.339992	0.387335
RPS2	-3.06444	-3.58921	0.000998801	0.00119856
RPS25	0.830849	1.39174	0.382141	0.229924
RPS29	0.829727	1.38524	0.391131	0.267479
RPS3	-1.36008	-1.20406	0.067519	0.105274
RPS3A	-1.15634	-0.100105	0.134239	0.475629
RPS4X	1.28577	2.22047	0.162805	0.141031
RPS7	-0.78664	-0.31799	0.194766	0.368158
RPS9	-1.94772	-1.90792	0.072513	0.0703156
RRBP1	-0.924937	-1.02027	0.102677	0.106272
RSL1D1	-1.2442	-1.16494	0.112066	0.0984818
RSL24D1	-1.38878	-1.21717	0.0395525	0.0473432
RSRC1	-0.831253	-0.778907	0.0595286	0.067519
RSRP1	-1.86211	-1.70526	0.00838993	0.0133839
RSU1	-1.06265	-1.02124	0.0245705	0.0375549
RTF1	-0.950448	-1.0193	0.0311626	0.0425489
RTFDC1	-0.998848	-0.957337	0.00339592	0.0029964
RTN3	-1.32558	-1.67128	0.0667199	0.0527367
RTN4	-2.52851	-2.208	0.00499401	0.0111866
S100A10	-0.921098	-2.00328	0.243108	0.197962
S100A11	0.895486	1.56247	0.335597	0.239113
S100A9	-2.38795	-2.40445	0.0175789	0.0105873
SAMHD1	-3.03832	-3.29551	0.0449461	0.0417499
SAP18	-1.29187	-1.12117	0.057531	0.0787056
SAR1A	-0.784451	-0.744313	0.0615262	0.0663204
SARAF	-2.66963	-2.90823	0.0127847	0.00819017
SARS	-0.930207	-1.07804	0.0275669	0.0219736
SCAF11	-1.47143	-1.72083	0.0834998	0.0543348
SCARB2	-2.12363	-2.12384	0.0019976	0.00259688
SCCPDH	-1.15961	-1.11073	0.0279664	0.014183
SCFD1	-0.794163	-0.948698	0.0301638	0.0225729
SCIMP	-0.79496	-1.15831	0.0797044	0.0557331
SCP2	-1.92143	-1.64897	0.0409509	0.0505394
SCPEP1	-1.13865	-1.37652	0.0637235	0.0489413
SDCBP	-2.0194	-1.9577	0.0315621	0.038354
SEC11A	-0.981159	-1.12271	0.0892928	0.0659209
SEC11C	-1.07545	-1.0864	0.0535358	0.0549341
SEC31A	-1.48321	-1.13271	0.0311626	0.029165
SEC62	-1.03711	-0.714117	0.190571	0.243508
SEC63	-0.949242	-0.730296	0.0317619	0.0465441
SEL1L	-1.46421	-1.55444	0.0657211	0.0663204
SELENOF	-2.09392	-2.21086	0.00119856	0.000998801
SELENOS	-0.989413	-0.951856	0.114463	0.102477
SELPLG	-0.794866	-0.69962	0.11706	0.11626
SENP6	-1.58563	-1.47629	0.0201758	0.0137835
SERBP1	-1.55087	-1.6033	0.0243708	0.0263684
SERF2	-2.65109	-3.45872	0.0727127	0.0475429
SERINC1	-1.86782	-1.39529	0.00659209	0.0207751
SERINC3	-1.1566	-1.28873	0.0139832	0.0143827
SERP1	-1.2199	-1.44295	0.0371554	0.0373552
SERPINA1	-1.74793	-1.55214	0.131442	0.125649
SERPINB1	-2.13043	-1.80034	0.0499401	0.057531
SERPING1	1.2097	1.29585	0.110667	0.131842
SET	-1.73231	-1.5719	0.00399521	0.00998801
SETD3	-1.3344	-1.47058	0.000998801	0.00179784
SETX	-1.16254	-1.81043	0.0325609	0.0221734
SF3B1	-1.77163	-1.57195	0.0721135	0.0759089
SF3B6	-0.752302	-0.352974	0.0918897	0.253096
SGMS2	-1.81373	-1.70944	0.00519377	0.0131842
SH3BGRL	-0.961095	-1.47822	0.182581	0.102477
SH3BGRL3	0.898364	0.452764	0.360168	0.381143
SH3BP5	-1.23045	-1.27719	0.0165801	0.0177787
SH3GLB1	-1.76763	-1.60005	0.0399521	0.0439473
SHOC2	-0.971619	-0.846609	0.0131842	0.0239712
SIRPA	-1.24468	-1.26918	0.0331602	0.0235717
SKAP2	-1.40451	-1.51228	0.0127847	0.0109868
SKIL	-1.17162	-1.29907	0.0277667	0.0193767
SKP1	-0.799366	-0.947214	0.224131	0.19177
SLA	-1.18742	-1.28449	0.0359569	0.0393528
SLAIN2	-1.02928	-0.954942	0.0415501	0.023372
SLC11A1	-1.95701	-2.30093	0.0653216	0.0469437
SLC16A3	-1.56093	-1.75019	0.00259688	0.0029964
SLC25A24	-1.50523	-1.90756	0.0281662	0.0167799
SLC25A3	-1.89907	-1.82237	0.00599281	0.00858969
SLC25A5	-1.51797	-1.62119	0.0203755	0.00898921
SLC31A1	-1.3699	-1.58054	0.0237715	0.0297643
SLC31A2	-1.10368	-0.760412	0.164802	0.226328
SLC39A10	-0.845125	-0.585023	0.121654	0.187974
SLC3A2	-1.20953	-1.19084	0.0211746	0.0215741
SLC8A1	-1.02872	-1.08777	0.0239712	0.0183779
SLCO2B1	-0.993548	-1.24708	0.0669197	0.0551338
SLF2	-0.784157	-1.01134	0.0347583	0.0425489
SLFN11	-2.87564	-2.98612	0.00399521	0.00119856
SLTM	-1.18238	-1.72138	0.0213744	0.019976
SLU7	-0.891457	-0.967741	0.0950859	0.068318
SMAP2	-1.07792	-1.11056	0.0133839	0.0277667
SMARCA5	-1.09558	-1.40817	0.124451	0.073312
SMARCC1	-1.33287	-1.35249	0.000998801	0.00279664
SMARCC2	-0.854418	-0.987207	0.0425489	0.0489413
SMCHD1	-0.900376	-1.0862	0.00858969	0.0171794
SMIM14	-1.34222	-1.02219	0.0371554	0.0655214
SMIM25	-1.82571	-1.68171	0.00759089	0.00719137
SNRPB2	-0.798442	-0.668776	0.0755094	0.104275
SNRPD2	-1.31946	-1.12464	0.059129	0.106272
SNW1	-1.00758	-0.928756	0.0940871	0.0793048
SNX1	-1.45618	-1.4681	0.00719137	0.00838993
SNX14	-0.836572	-0.951244	0.0439473	0.0317619
SNX2	-2.86221	-2.86182	0.00279664	0.00499401
SNX3	-1.69298	-1.69828	0.00219736	0.0019976
SNX6	-1.02778	-1.05002	0.138434	0.141231
SOAT1	-1.29936	-1.46261	0.0197763	0.0185777
SOD1	-0.771235	-0.881534	0.259089	0.212944
SON	-1.17147	-1.20455	0.0910907	0.0797044
SORT1	-2.09859	-1.85606	0.00938873	0.0169796
SP100	-1.81634	-1.71068	0.0479425	0.0559329
SPAG9	-0.876877	-1.11322	0.00699161	0.00499401
SPART	-0.812062	-0.963784	0.029964	0.0343588
SPCS3	-1.77669	-1.58719	0.0157811	0.0445465
SPG21	-1.29532	-1.24681	0.0175789	0.0133839
SPI1	-1.08209	-0.950783	0.039153	0.049141
SPN	-2.16723	-2.54899	0.0309628	0.0239712
SPPL2A	-1.39072	-1.16391	0.028366	0.0409509
SQSTM1	-1.8516	-2.14059	0.0293648	0.024171
SRP72	-0.950041	-1.18955	0.138833	0.111466
SRRM1	-0.857462	-0.842813	0.102277	0.0799041
SRRM2	-1.28564	-1.98481	0.0229724	0.0151818
SRSF11	-0.810762	-0.713511	0.0201758	0.0245705
SRSF3	-1.22897	-1.11865	0.0339592	0.0449461
SRSF4	-0.979404	-1.07236	0.0219736	0.0139832
SRSF5	-1.06513	-0.83076	0.110467	0.137235
SSB	-0.758416	-0.46249	0.183979	0.246105
SSR1	-1.44397	-1.40196	0.0155813	0.0263684
SSR3	-1.306	-1.18006	0.087495	0.104075
SSR4	-0.845961	-0.518215	0.0986816	0.180983
STAC	-1.06031	-1.26854	0.0551338	0.052537
STIP1	-0.764703	-0.801047	0.139233	0.106872
STK17B	-0.987629	-0.565356	0.052537	0.146225
STK4	-1.26657	-1.2433	0.0321614	0.0387535
STX7	-1.52177	-1.45805	0.0229724	0.0187775
SUB1	-1.09014	-1.03207	0.0309628	0.0317619
SUPT16H	-1.14076	-1.0413	0.0123851	0.0173791
SVIL	-0.803886	-0.821697	0.238114	0.209549
SYAP1	-0.838984	-0.773796	0.0713144	0.0643228
SYF2	-1.38004	-1.52712	0.0119856	0.0143827
SYK	-1.05355	-1.06924	0.0791051	0.0773072
SYNCRIP	-1.70376	-1.47547	0.0125849	0.0175789
TACC1	-0.964597	-1.02019	0.0101878	0.0123851
TALDO1	-1.09071	-1.20093	0.101478	0.092489
TAOK1	-1.14551	-1.4414	0.000399521	0.00219736
TAOK3	-1.18608	-1.86727	0.0473432	0.0319616
TAPBP	-1.15957	-1.18091	0.0699161	0.0415501
TARS	-0.990013	-1.13683	0.0765082	0.072513
TAX1BP1	-2.03465	-1.61611	0.0886936	0.127647
TBC1D15	-1.15249	-1.33309	0.00898921	0.0115861
TCEAL4	-0.767024	-0.750954	0.0665202	0.0461446
TCP1	-1.02197	-1.2416	0.0127847	0.00918897
TERF2IP	-1.1632	-0.984204	0.0453456	0.0407511
TFEC	-0.98637	-1.0566	0.0571314	0.0858969
TFRC	-1.09662	-0.714616	0.240312	0.275869
TGFBI	-1.33816	-1.26581	0.0571314	0.0431482
TGOLN2	-3.11602	-2.97025	0.00878945	0.0119856
THEMIS2	-0.796363	-0.980011	0.123452	0.0751099
THRAP3	-1.18255	-1.23851	0.0269676	0.0331602
TIMM8B	-0.856044	-0.845054	0.0217739	0.0463444
TIPRL	-1.09711	-0.947548	0.0181782	0.0329604
TKT	-2.1331	-2.11846	0.0787056	0.0858969
TLN1	-3.47967	-3.3062	0.0239712	0.0195765
TLR4	-1.02413	-1.1145	0.0403516	0.03336
TM9SF2	-1.85458	-1.58277	0.0259688	0.0301638
TM9SF3	-2.15664	-2.00664	0.00359569	0.00619257
TMBIM6	-4.20252	-3.43277	0.00259688	0.00559329
TMCO1	-1.22072	-1.12236	0.0415501	0.0351578
TMED10	-1.18745	-1.08802	0.0177787	0.0385537
TMED2	-1.21886	-1.18769	0.00799041	0.0105873
TMED5	-1.7605	-2.01015	0.00679185	0.00479425
TMED9	-1.2664	-1.28817	0.0755094	0.0535358
TMEM123	-1.09813	-0.959935	0.122253	0.153016
TMEM160	-1.12732	-0.984436	0.0239712	0.0269676
TMEM165	-1.63078	-1.44002	0.0349581	0.0493408
TMEM167A	-1.11628	-1.18422	0.0711147	0.0373552
TMEM30A	-1.86611	-2.38949	0.0119856	0.0127847
TMEM50A	-0.90275	-0.824441	0.112865	0.102078
TMOD3	-1.84064	-1.93842	0.0219736	0.0121854
TMSB4X	1.71433	3.45724	0.321015	0.219936
TMX1	-1.13995	-1.00698	0.0641231	0.0838993
TNFAIP2	-1.38699	-1.56617	0.0135837	0.0137835
TNFAIP8	-0.769084	-0.865153	0.0713144	0.0611266
TNFSF13	-0.791513	-1.07339	0.049141	0.0219736
TOMM7	-0.848669	-0.382836	0.187175	0.347783
TPI1	-1.16054	-1.46216	0.0133839	0.0301638
TPM3	-1.61924	-2.04038	0.0878945	0.0779065
TPM4	-3.81041	-3.14334	0.00279664	0.00539353
TPR	-1.57716	-1.22898	0.024171	0.0343588
TRAM1	-1.32016	-1.5635	0.0495406	0.0455453
TRIM14	-1.24864	-1.39545	0.039153	0.0225729
TRIP12	-1.97221	-1.71879	0.0107871	0.0201758
TRIR	-1.01247	-1.00936	0.00319616	0.00239712
TRPM7	-0.843778	-1.33313	0.019177	0.0193767
TSPO	1.55271	0.568259	0.185378	0.358769
TTC1	-2.1862	-2.05014	0.00998801	0.00878945
TTC3	-0.824509	-1.13261	0.0531362	0.0415501
TTC37	-0.862706	-1.15	0.0293648	0.0113863
TUBA1B	-2.53822	-2.26333	0.0019976	0.00759089
TXN	-0.799423	-1.01322	0.253096	0.227127
TXNDC12	-1.11326	-1.12294	0.0139832	0.0227727
TXNIP	2.85584	3.07513	0.134838	0.102677
TXNL1	-1.75998	-1.56582	0.00379545	0.0103875
TXNRD1	-0.964761	-1.10768	0.02497	0.024171
TYMP	-1.40211	-1.01088	0.0791051	0.118658
TYROBP	1.66591	2.26087	0.195965	0.179185
U2SURP	-1.12276	-0.894616	0.0539353	0.0719137
UBA52	-1.48202	-0.566019	0.0377547	0.25849
UBC	-1.43669	-1.56765	0.0920895	0.104075
UBE2D3	-1.30539	-1.19104	0.0385537	0.0711147
UBE2K	-1.49171	-1.59227	0.00699161	0.00439473
UBL5	-1.37251	-1.13103	0.122853	0.143827
UBQLN1	-1.17292	-1.5076	0.00119856	0.00459449
UBXN1	-0.925735	-0.831219	0.0431482	0.0487415
UBXN4	-1.67817	-1.38274	0.0401518	0.072513
UFL1	-1.11902	-1.11524	0.0245705	0.0307631
UFM1	-0.983552	-0.994781	0.0559329	0.0503396
UGP2	-1.01766	-1.00229	0.118658	0.137235
UPP1	-1.14924	-1.31226	0.0161806	0.00938873
UQCR11	-1.1097	-1.88938	0.122054	0.0755094
UQCRB	-1.1108	-0.882705	0.169596	0.195565
UQCRH	-1.35351	-1.39672	0.0167799	0.0245705
UQCRQ	-1.31661	-1.38224	0.0833	0.0713144
USO1	-1.21373	-1.1367	0.0109868	0.0257691
USP14	-1.41461	-1.31954	0.000799041	0.00219736
USP15	-1.56074	-1.57765	0.0289652	0.034159
USP25	-1.01458	-1.62847	0.00579305	0.00699161
USP3	-1.08158	-1.11812	0.014982	0.0113863
USP33	-1.10403	-0.923779	0.0243708	0.0461446
USP8	-0.79052	-0.809065	0.0619257	0.0645226
USP9X	-1.22036	-1.33411	0.0111866	0.00779065
UTP18	-0.800707	-0.888458	0.0193767	0.0221734
UXS1	-1.30511	-1.31262	0.0227727	0.0177787
VAMP8	-1.44569	-1.32715	0.10827	0.133839
VAPA	-1.95765	-1.71553	0.0465441	0.044147
VASP	-2.70738	-3.12594	0.00339592	0.00179784
VCAN	-2.0288	-2.88007	0.0029964	0.00159808
VCP	-1.41572	-1.28264	0.0103875	0.0207751
VDAC1	-1.72818	-1.43433	0.00639233	0.00898921
VIM	-3.51528	-4.63619	0.105274	0.0471434
VMP1	-0.779952	-1.06619	0.0201758	0.0135837
VPS13C	-1.47416	-1.6779	0.0193767	0.0315621
VPS26A	-2.08344	-1.72584	0.0019976	0.00439473
VPS29	-1.66947	-1.52948	0.0577307	0.0908909
VPS35	-1.00242	-0.818133	0.132641	0.152417
VPS36	-1.11336	-0.82123	0.0301638	0.067519
VPS41	-1.05921	-0.965579	0.0898921	0.0751099
VRK2	-1.10856	-1.42933	0.0363564	0.0245705
VSIG4	-2.04457	-2.23604	0.0611266	0.0401518
VTI1B	-0.847558	-0.922982	0.0229724	0.0313624
WAPL	-1.23176	-1.36361	0.0375549	0.0213744
WASF2	-1.26523	-1.1236	0.0485417	0.0543348
WASHC4	-1.42271	-1.33746	0.00958849	0.0289652
WBP11	-1.09773	-1.17334	0.024171	0.0229724
WNK1	-0.945605	-1.60612	0.0691171	0.0437475
WSB1	-0.89802	-0.598542	0.0369557	0.102078
XPO1	-1.25109	-1.46512	0.0019976	0.00439473
XRCC5	-1.33553	-1.4404	0.0679185	0.0539353
XRCC6	-1.16563	-1.05547	0.0317619	0.0373552
XRN2	-1.08682	-0.894343	0.121654	0.184179
YBX1	-5.75179	-5.7482	0.00539353	0.00739113
YBX3	-1.47015	-1.44207	0.000799041	0.00219736
YME1L1	-0.761779	-1.04327	0.0729125	0.0511386
YWHAB	-2.90321	-3.09926	0.00918897	0.00539353
YWHAE	-1.23512	-1.74569	0.14982	0.0936876
YWHAG	-1.21512	-1.33187	0.0103875	0.00579305
YWHAH	-3.06623	-3.09853	0.000399521	0.000799041
YWHAZ	-2.52054	-2.47798	0.00619257	0.00659209
YY1	-1.36594	-1.36563	0.00179784	0.00619257
ZBTB8OS	-0.80543	-1.25036	0.0123851	0.0131842
ZC3H13	-1.11614	-1.06153	0.0287655	0.0327607
ZC3H15	-0.759413	-0.682121	0.0807032	0.081702
ZCCHC6	-1.10604	-1.13968	0.00439473	0.00819017
ZDHHC20	-1.49564	-1.30817	0.0225729	0.0215741
ZEB2	-2.49026	-2.52003	0.00019976	0.00339592
ZFAND5	-2.55944	-2.66334	0.00119856	0.00139832
ZFP36L2	-1.61696	-1.36171	0.0105873	0.0183779
ZFR	-1.36917	-1.08266	0.0221734	0.049141
ZFYVE16	-0.794288	-1.18937	0.0557331	0.0431482
ZMPSTE24	-0.982311	-0.873306	0.0403516	0.0395525
ZNF106	-0.886445	-1.02612	0.0898921	0.0852976
ZNF217	-1.38938	-1.37012	0.0139832	0.0169796
ZNF638	-1.37529	-1.33075	0.014183	0.0237715
ZNF706	-1.49778	-1.44795	0.0635238	0.048342

## Sheet: PPBP+ MФ
Genes	median Wilcoxon score	mean Wilcoxon score	p-value of median Wilcoxon score	p-value of mean Wilcoxon score
CCL18	0.842034	0.834424	0.036285	0.0233023			Remark
MRC1	-0.855639	-0.802634	0.0189747	0.0226365			negative Wilcoxon score: up in COPD
B2M	1	0.985937	0.00432756	0.00665779			positive Wilcoxon score: down in COPD
FBP1	-1	-0.893056	0.00898802	0.0193076
TMSB4X	1.23737	0.879725	0.01498	0.0322903

## Sheet: C1Q+ MФ
Genes	median Wilcoxon score	mean Wilcoxon score	p-value of median Wilcoxon score	p-value of mean Wilcoxon score
MARCH7	-2.15213	-2.20252	0.00019976	0.000399521			Remark
SEPT7	-1.3194	-1.26356	0.0131842	0.0155813			negative Wilcoxon score: up in COPD
SEPT9	-1.29789	-1.08319	0.0279664	0.0369557			positive Wilcoxon score: down in COPD
SEPT10	-1.1513	-1.09663	0.0113863	0.0183779
SEPT11	-2.13533	-2.21924	0.0429485	0.0361566
A2M	-0.959294	-1.25289	0.0109868	0.00918897
AAK1	-0.858267	-1.09738	0.0669197	0.0427487
AATF	-0.808737	-0.859618	0.0327607	0.0231722
ABCC3	-0.892845	-0.887958	0.00479425	0.00639233
ABCF1	-1.02218	-0.781455	0.0135837	0.0289652
ABCG1	-0.87655	-0.98919	0.120455	0.0741111
ABCG2	-1.81725	-1.93835	0.00279664	0.00219736
ABHD12	-1.38654	-1.57996	0.000799041	0.000599281
ABHD2	-0.96939	-1.20105	0.0842988	0.0517379
ABI1	-2.49541	-2.28754	0.00239712	0.00379545
ABI3	-1.00541	-1.2535	0.00119856	0.000799041
ABR	-0.894657	-0.770658	0.0293648	0.0393528
AC009093.3	2.2954	2.83128	0.135437	0.0926888
AC013457.1	-1.25328	-2.50588	0.0531362	0.0563324
AC016739.1	1.04615	-0.0570176	0.0397523	0.594287
AC020656.1	5.6805	6.87242	0.00739113	0.0153815
AC114801.3	-0.959782	-1.54699	0.200559	0.191171
ACAA1	-1.04472	-1.15924	0.0189772	0.0115861
ACAA2	-2.43603	-2.25155	0.00179784	0.00459449
ACADM	-1.00992	-1.09116	0.0321614	0.0275669
ACADVL	-2.06394	-2.49978	0.00139832	0.00139832
ACAP2	-1.31491	-1.10584	0.0779065	0.0693168
ACAT1	-1.57786	-1.459	0.0109868	0.00918897
ACBD3	-1.40498	-1.3092	0.00599281	0.00799041
ACBD5	-1.62202	-1.5196	0.00119856	0.00179784
ACBD6	-0.779287	-0.705446	0.0289652	0.0327607
ACER3	-1.64012	-1.68917	0.00779065	0.00898921
ACIN1	-1.46282	-1.4368	0.000998801	0.0019976
ACO1	1.38687	1.33318	0.0819017	0.103076
ACOT13	-0.775291	-0.92415	0.0791051	0.0599281
ACOT7	-0.843465	-0.557996	0.0411506	0.129045
ACOX1	-1.14441	-1.31743	0.0155813	0.00838993
ACP5	-1.73438	-1.63426	0.165402	0.147823
ACSL1	-1.21805	-0.855113	0.0787056	0.122054
ACSL3	-0.791152	-1.07836	0.0153815	0.0135837
ACSL4	-1.19528	-1.27163	0.0635238	0.0311626
ACTB	-1.09378	-1.15011	0.261686	0.209748
ACTG1	-1.67659	-1.88983	0.112665	0.0667199
ACTN1	-0.912426	-1.19933	0.155414	0.0785058
ACTN4	-1.237	-1.4881	0.0321614	0.0417499
ACTR2	-3.78542	-3.88817	0.00819017	0.00459449
ACTR3	-2.40349	-2.68103	0.00499401	0.00419497
ADAM10	-5.09591	-5.26365	0.000399521	0.000399521
ADAM17	-2.03809	-2.37803	0.0611266	0.0315621
ADAM9	-1.7482	-1.91969	0.000599281	0.000399521
ADAR	-1.3092	-1.64065	0.0263684	0.0167799
ADCY7	-0.77146	-0.863615	0.0115861	0.00639233
ADD1	-1.54133	-1.85306	0.00719137	0.00219736
ADGRE5	-0.917559	-1.74348	0.131842	0.0771075
ADH5	-1.28661	-1.58714	0.0189772	0.00659209
ADI1	-1.02734	-1.22741	0.0179784	0.0221734
ADIPOR2	-0.935694	-0.92781	0.0894926	0.0944866
ADPGK	-1.2672	-1.37994	0.00399521	0.00159808
ADRM1	-1.14725	-1.01397	0.00799041	0.0133839
ADSS	-1.15433	-0.988318	0.014183	0.0229724
ADTRP	-1.02903	-1.35742	0.0313624	0.0311626
AFF4	-1.47054	-1.78001	0.000399521	0.000599281
AFG3L2	-1.06315	-0.951945	0.0209748	0.0349581
AFTPH	-0.795138	-0.88125	0.0245705	0.0171794
AGA	-1.16072	-1.11983	0.00139832	0.00219736
AGFG1	-0.774135	-0.648369	0.0479425	0.073312
AGGF1	-0.917382	-0.952777	0.0397523	0.0423492
AGPAT3	-1.16933	-1.25323	0.000399521	0.00139832
AGPS	-2.02287	-1.95845	0.000799041	0.00319616
AGRP	0.82465	0.733703	0.0827008	0.0671195
AHCYL1	-1.71782	-1.55532	0.0275669	0.0183779
AHNAK	-2.89672	-3.23308	0.0171794	0.0121854
AK3	-0.866106	-0.892379	0.0273672	0.019976
AKAP10	-0.896486	-0.903757	0.00139832	0.000399521
AKAP11	-1.28532	-1.5468	0.00439473	0.00319616
AKAP13	-2.77851	-3.32747	0.00159808	0.00179784
AKAP9	-1.01822	-1.83156	0.059129	0.0255693
AKIP1	-0.927775	-0.798175	0.00998801	0.0117859
AKIRIN1	-1.223	-0.984264	0.00619257	0.0107871
AKR1A1	-1.75937	-1.92211	0.000399521	0.000998801
ALCAM	-3.45313	-3.46372	0.00958849	0.00978825
ALDH1A1	-1.06508	-0.92862	0.101678	0.0976828
ALDH3A2	-1.15584	-1.10464	0.113664	0.109069
ALDH3B1	-0.986802	-0.990222	0.0183779	0.0135837
ALDOA	-1.08832	-1.04918	0.190372	0.193368
AMIGO2	-1.45127	-1.71103	0.0297643	0.0277667
ANAPC4	-1.11528	-1.18898	0.00019976	0.00019976
ANAPC7	-0.778529	-0.800012	0.0029964	0.00279664
ANKIB1	-0.834448	-0.898528	0.0237715	0.0247703
ANKLE2	-1.42217	-1.31182	0.000998801	0.0019976
ANKRD11	-0.761062	-1.01985	0.023372	0.0129844
ANKRD12	-1.42837	-1.65201	0.024171	0.0247703
ANKRD36BP1	-1.07998	-1.30916	0.044147	0.0317619
ANP32A	-1.34198	-1.32474	0.00559329	0.00399521
ANP32B	-1.10815	-1.2406	0.029165	0.0197763
ANP32E	-1.0438	-1.03614	0.00579305	0.00819017
ANPEP	-1.46262	-1.48621	0.0547343	0.03336
ANXA11	-1.24458	-1.47859	0.0225729	0.0247703
ANXA4	-1.88154	-2.2069	0.014982	0.0109868
ANXA5	-2.16175	-1.17735	0.268478	0.327807
ANXA7	-1.71813	-1.80101	0.00139832	0.00139832
AP1AR	-1.45942	-1.1808	0.00159808	0.0111866
AP1S2	-0.752102	-0.990605	0.0922893	0.0621254
AP2M1	-1.71664	-1.95243	0.00459449	0.00279664
AP2S1	0.937102	1.16813	0.230124	0.151418
AP3B1	-1.33893	-1.51906	0.00639233	0.00439473
AP3S1	-0.937962	-1.12764	0.00119856	0.00219736
AP5M1	-1.14467	-1.14155	0.00519377	0.00419497
APBB1IP	-1.83528	-1.91292	0.0181782	0.0143827
APC	-1.00536	-1.01616	0.00519377	0.023372
API5	-1.25655	-1.2942	0.00019976	0.00019976
APLP2	-4.00621	-3.89143	0.00319616	0.00519377
APMAP	-1.31144	-1.3954	0.000998801	0.000998801
APOBR	-1.18572	-1.30252	0.00739113	0.00858969
APOC1	3.82641	4.06711	0.0699161	0.0609269
APOE	-1.77095	-1.57836	0.319417	0.284858
APOL4	-0.761907	-0.872514	0.0940871	0.0619257
APPL1	-1.71737	-1.8741	0.00898921	0.00319616
AQP3	-1.1494	-1.32008	0.1668	0.129445
AQP9	-2.00165	-2.181	0.00319616	0.00339592
AQR	-1.15943	-1.20506	0.0019976	0.00159808
ARCN1	-1.24738	-1.41428	0.00019976	0.00019976
ARF1	-1.72765	-1.93332	0.00579305	0.00419497
ARF3	-0.984908	-0.990209	0.0527367	0.0641231
ARF6	-1.23999	-1.28737	0.00599281	0.00799041
ARFGEF1	-1.78221	-2.02881	0.000399521	0.000399521
ARFGEF2	-1.12822	-1.32037	0.00279664	0.00279664
ARGLU1	-1.13772	-1.14304	0.0481422	0.0515382
ARHGAP25	-0.860806	-0.912539	0.0567319	0.0161806
ARHGAP30	-1.93388	-2.2629	0.000799041	0.00139832
ARHGAP31	-1.44807	-1.33343	0.00159808	0.0019976
ARHGDIA	-1.14665	-1.01161	0.0325609	0.0347583
ARHGDIB	-2.89872	-3.26141	0.000998801	0.00019976
ARHGEF28	-1.03248	-1.26611	0.0119856	0.02497
ARID1A	-0.958578	-0.974846	0.0157811	0.0115861
ARID4A	-1.04942	-0.904149	0.0203755	0.0153815
ARID4B	-1.09611	-1.21819	0.00019976	0.0019976
ARL11	-1.0224	-1.03699	0.0313624	0.019177
ARL6IP1	-0.87276	-1.13829	0.267279	0.193368
ARL8B	-2.41954	-2.51458	0.00019976	0.000799041
ARMC8	-0.797451	-0.878128	0.0393528	0.0389533
ARPC1B	-2.79274	-2.98855	0.0477427	0.0551338
ARPC2	-2.00034	-2.11066	0.0878945	0.096684
ARPC5	-3.1904	-4.28851	0.0367559	0.0109868
ARRB2	-1.45393	-1.5585	0.0239712	0.0121854
ARRDC4	-1.21023	-1.68924	0.0339592	0.0231722
ARV1	-0.850083	-0.830628	0.00639233	0.00599281
ASAP1	-2.10085	-2.15532	0.0371554	0.019177
ASF1A	-0.978385	-0.900715	0.000799041	0.000799041
ASH1L	-1.36522	-1.63664	0.00319616	0.00219736
ASH2L	-1.16661	-1.21722	0.00019976	0.00019976
ASXL2	-1.00069	-1.06537	0.0143827	0.00699161
ATAD1	-0.950856	-0.934509	0.00499401	0.00439473
ATF1	-0.91977	-0.886125	0.0201758	0.0375549
ATF6	-1.46865	-1.64767	0.00599281	0.00799041
ATF7IP	-1.13335	-0.848277	0.0157811	0.0277667
ATG12	-1.00881	-0.848515	0.00379545	0.00918897
ATG3	-1.41634	-1.42829	0.00459449	0.00619257
ATL1	-0.878746	-1.03764	0.02497	0.0147823
ATL3	-1.48597	-1.56358	0.000599281	0.00119856
ATM	-1.99652	-2.08119	0.00219736	0.00219736
ATP11B	-0.953252	-0.87825	0.00739113	0.0111866
ATP1A1	-2.2758	-2.41091	0.00159808	0.000799041
ATP1B3	-1.05627	-1.39098	0.0617259	0.0481422
ATP2B1	-0.878672	-1.35887	0.137635	0.10028
ATP5A1	-1.72026	-1.60526	0.0463444	0.0471434
ATP5B	-1.67153	-1.34122	0.0145825	0.0223732
ATP5E	1.65944	1.55616	0.234519	0.24171
ATP5G3	1.48343	1.08729	0.178985	0.202557
ATP5S	-0.951288	-1.08096	0.00579305	0.00399521
ATP6AP1	-2.04778	-1.94443	0.00419497	0.0029964
ATP6AP2	-2.26018	-2.26353	0.00379545	0.00439473
ATP6V0A1	-1.55798	-1.78547	0.0175789	0.00499401
ATP6V0B	-1.20547	-1.34063	0.168797	0.139832
ATP6V0D1	-1.59957	-1.34378	0.0389533	0.0473432
ATP6V1A	-1.04035	-0.865606	0.0515382	0.0709149
ATP6V1B2	-2.50964	-2.51371	0.00119856	0.00179784
ATP6V1C1	-0.96253	-0.943438	0.054135	0.0501398
ATP6V1D	-1.54557	-1.36413	0.0171794	0.0201758
ATP6V1E1	-2.00885	-1.76908	0.0309628	0.0293648
ATP6V1F	-1.27343	-1.36548	0.0878945	0.0455453
ATP6V1G1	0.966006	0.692374	0.177387	0.23292
ATP9B	-1.84167	-2.13434	0.000998801	0.000599281
ATPAF1	-0.882325	-0.883963	0.00639233	0.00399521
ATPIF1	-0.80359	-0.730026	0.0609269	0.114463
ATRAID	-0.891538	-0.936644	0.0773072	0.0793048
ATRX	-1.48501	-1.48345	0.014183	0.024171
ATXN1	-0.954895	-1.08087	0.0167799	0.00878945
ATXN3	-0.77966	-0.817984	0.0345585	0.0321614
ATXN7L3B	-0.934398	-1.1017	0.00699161	0.00359569
AVPI1	-0.75487	-0.832043	0.0507391	0.0325609
AZI2	-0.830608	-0.658392	0.218338	0.238114
AZIN1	-1.1163	-1.05054	0.00699161	0.00819017
B2M	11.342	10.0833	0.0175789	0.00759089
B3GNT2	-1.00023	-0.871552	0.0944866	0.126249
B3GNT5	-0.971498	-1.04755	0.0854974	0.0637235
BACE1	-0.835793	-0.922714	0.0848981	0.0669197
BACH1	-0.801046	-1.44798	0.104674	0.0529365
BAG1	-1.10507	-1.11565	0.00279664	0.00479425
BAG5	-1.00085	-0.870763	0.0371554	0.0371554
BANF1	-1.54528	-1.47486	0.00479425	0.00799041
BAZ1A	-1.56441	-1.53699	0.019177	0.0193767
BAZ1B	-1.35562	-1.89135	0.00499401	0.00399521
BAZ2A	-0.754198	-0.819977	0.00379545	0.00439473
BAZ2B	-1.17333	-1.19145	0.0161806	0.0125849
BCAP31	-1.88266	-1.43959	0.0183779	0.0285657
BCAT1	-0.774677	-0.986486	0.0175789	0.0157811
BCLAF1	-1.12434	-1.20634	0.00179784	0.00219736
BECN1	-1.05685	-1.04919	0.0235717	0.0343588
BEX4	-0.823392	-0.663676	0.043348	0.0906912
BHLHE40	-1.76374	-1.91833	0.000599281	0.000399521
BHLHE41	-1.6696	-2.04028	0.0745106	0.0513384
BICD2	-1.02411	-1.27894	0.000399521	0.000799041
BID	-0.991087	-0.900708	0.103276	0.113464
BIN2	-3.07359	-2.93725	0.000399521	0.00019976
BIRC2	-1.48892	-1.54521	0.00119856	0.0019976
BIRC6	-1.19823	-1.28405	0.0029964	0.0029964
BLOC1S1	-1.42408	-1.66788	0.0549341	0.0465441
BLOC1S2	-1.71056	-1.79181	0.0229724	0.0139832
BLOC1S6	-1.17757	-0.924027	0.028366	0.0411506
BLZF1	-0.981396	-0.934135	0.00998801	0.00759089
BMP2K	-1.19769	-1.32788	0.00019976	0.00019976
BOD1L1	-1.46035	-1.43034	0.0387535	0.0477427
BPNT1	-1.09751	-1.24565	0.029964	0.0147823
BPTF	-1.18493	-1.66715	0.0253696	0.0129844
BRCC3	-1.32754	-1.12455	0.00559329	0.00539353
BRD2	-1.09343	-1.26525	0.0535358	0.0345585
BRD7	-1.34821	-1.75486	0.00179784	0.00459449
BRD8	-0.795283	-0.857647	0.0131842	0.0163803
BRD9	-0.881367	-0.874292	0.0215741	0.0229724
BRI3	-3.27287	-3.64678	0.00159808	0.0019976
BROX	-1.3445	-1.21631	0.00219736	0.00619257
BRWD1	-1.21028	-1.30112	0.00539353	0.0103875
BSG	-1.32372	-1.03618	0.167199	0.195366
BST1	-0.782412	-0.742995	0.112465	0.0906912
BST2	1.31131	1.53616	0.0355573	0.0431482
BTAF1	-1.0408	-0.960634	0.00819017	0.00479425
BTBD1	-1.5036	-1.40344	0.00279664	0.00239712
BTF3	1.31428	0.936535	0.0854974	0.13364
BTG1	-1.97237	-1.85982	0.00978825	0.0371554
BTK	-1.29148	-1.47945	0.00998801	0.019177
BUB3	-1.42957	-1.39271	0.000998801	0.00139832
BUD23	-0.811679	-1.01201	0.00938873	0.0127847
BZW1	-2.27446	-2.28828	0.00619257	0.00419497
C11orf58	-1.7158	-1.44421	0.0239712	0.0437475
C12orf4	-1.53555	-1.48567	0.00759089	0.00679185
C14orf159	-0.789062	-0.517096	0.0503396	0.123252
C19orf53	-0.918285	-0.860243	0.0709149	0.0515382
C1orf122	-0.957603	-0.967652	0.00239712	0.00399521
C1QB	0.757213	-0.0242923	0.399521	0.494606
C1QC	-1.21794	-1.18243	0.319616	0.318418
C20orf24	-1.58243	-2.01882	0.0367559	0.0161806
C3orf38	-0.818252	-0.78388	0.00978825	0.0103875
C5AR1	-2.01462	-2.44181	0.0519377	0.0195765
C6orf106	-1.73329	-1.77737	0.00659209	0.00659209
C6orf62	-1.7807	-1.93712	0.0155813	0.0131842
C7orf50	-1.03169	-1.12032	0.0513384	0.0307631
C7orf73	-1.12367	-1.05202	0.0323612	0.0335597
C8B	1.70204	1.82444	0.00159808	0.000998801
CAB39	-1.43712	-1.57682	0.00878945	0.00539353
CALCOCO1	-1.09685	-1.06647	0.00019976	0.00019976
CALCOCO2	-1.33226	-1.44437	0.0641231	0.0601278
CALM1	1.27704	1.30154	0.204555	0.195366
CALR	-5.10799	-5.10952	0.0145825	0.00599281
CALU	-2.26902	-2.52857	0.00019976	0.000599281
CAMK1D	-1.09725	-1.14297	0.00279664	0.00239712
CAMK2D	-0.818999	-0.83857	0.0713144	0.0375549
CAMLG	-0.764693	-0.463724	0.147823	0.240911
CAMP	1.34063	0.897119	0.043348	0.192369
CANX	-3.21074	-3.00908	0.000799041	0.00499401
CAP1	-3.53798	-3.31546	0.00159808	0.00339592
CAPG	-3.00483	-2.4478	0.00459449	0.0111866
CAPN2	-2.24579	-2.62252	0.000998801	0.0019976
CAPN7	-0.999419	-1.08758	0.00019976	0.00019976
CAPNS1	-1.58015	-1.69479	0.00339592	0.00459449
CAPRIN1	-2.40207	-1.95892	0.0029964	0.00499401
CAPZA1	-2.27725	-2.43906	0.0115861	0.00579305
CAPZA2	-1.49254	-1.59397	0.0703156	0.0513384
CAPZB	-2.21919	-1.99926	0.0325609	0.0323612
CARD16	-1.31653	-1.35742	0.114463	0.113863
CASC4	-0.89029	-1.08253	0.0747103	0.048342
CASP1	-2.57757	-2.12258	0.00019976	0.00499401
CASP10	-0.884165	-1.02451	0.0181782	0.0143827
CASP3	-1.13415	-1.39073	0.000599281	0.000799041
CASP4	-0.765497	-0.767564	0.0555334	0.0627247
CBL	-1.0483	-1.29437	0.0603276	0.0263684
CBR1	-1.90108	-1.66752	0.0319616	0.0321614
CBX3	-0.771444	-0.593343	0.271874	0.277467
CCDC115	-0.762075	-0.79545	0.028366	0.0223732
CCDC125	-1.26155	-1.20553	0.00719137	0.00339592
CCDC47	-0.904341	-1.02783	0.0577307	0.0379545
CCDC50	-0.779487	-1.01949	0.0559329	0.0295645
CCDC88A	-4.12679	-4.33384	0.00639233	0.00599281
CCDC90B	-1.23461	-1.2708	0.00759089	0.00779065
CCDC91	-0.895207	-1.1287	0.0251698	0.0129844
CCDC93	-1.59002	-1.50521	0.00339592	0.00379545
CCL18	-1.29404	-1.67077	0.32521	0.259688
CCNC	-0.948325	-1.04276	0.019177	0.0197763
CCNG2	-1.30995	-1.39211	0.0207751	0.0145825
CCNL1	-0.824404	-0.781592	0.0773072	0.115062
CCNL2	-1.27887	-1.27044	0.000399521	0.000799041
CCNYL1	-0.997995	-1.01967	0.00359569	0.00339592
CCR1	-1.4234	-1.42786	0.0229724	0.0257691
CCSAP	-0.851792	-0.961574	0.0695166	0.0385537
CCSER2	-0.906206	-1.03086	0.00259688	0.000998801
CCT3	-0.917441	-1.11299	0.0327607	0.0185777
CCT5	-1.06866	-1.09029	0.0773072	0.0936876
CCT6A	-1.17203	-1.10889	0.0948861	0.0667199
CCT8	-0.828164	-0.8557	0.138034	0.11646
CD101	-2.01182	-2.06776	0.00279664	0.00359569
CD109	-1.76163	-2.02415	0.00019976	0.00019976
CD163	-2.44415	-2.8356	0.0850979	0.0619257
CD164	-2.75521	-3.10193	0.00359569	0.00359569
CD276	-1.16965	-1.24045	0.0019976	0.00279664
CD2AP	-0.913443	-0.95358	0.00359569	0.00379545
CD300LF	-0.848902	-0.872257	0.0303636	0.0331602
CD36	-2.22824	-2.44029	0.00938873	0.00619257
CD46	-1.4288	-1.50016	0.113464	0.0988813
CD47	-0.810337	-0.896818	0.187974	0.165601
CD52	-1.45309	-0.501006	0.335398	0.425489
CD53	-2.46104	-2.24253	0.00559329	0.0105873
CD58	-1.01588	-1.37785	0.0876948	0.0313624
CD59	-0.759783	-1.08364	0.102277	0.096684
CD63	-3.83419	-3.25128	0.0453456	0.0673192
CD68	-1.47152	-2.4547	0.24171	0.120056
CD74	4.8105	3.63894	0.14183	0.150619
CD82	-0.970271	-1.01344	0.0840991	0.0757091
CD84	-1.05628	-1.10046	0.0439473	0.0465441
CD86	-1.30783	-1.95923	0.0105873	0.00639233
CD9	-2.28626	-2.6465	0.0557331	0.0419497
CDC37	-1.11422	-1.44487	0.088294	0.0549341
CDC42BPB	-2.11867	-2.40713	0.0177787	0.00878945
CDC42EP3	-1.08071	-0.827138	0.0908909	0.123851
CDC5L	-1.30607	-1.17318	0.0179784	0.029165
CDC73	-0.782293	-0.926682	0.0365561	0.0165801
CDK12	-1.09648	-1.29025	0.00898921	0.00858969
CDK13	-0.832586	-1.14627	0.0421494	0.0275669
CDK5RAP2	-0.970186	-0.927086	0.00719137	0.00759089
CDKN1B	-0.9751	-1.02686	0.00559329	0.00599281
CDV3	-1.71692	-1.99981	0.00599281	0.00679185
CEBPB	-2.44448	-2.64221	0.039153	0.0369557
CEBPG	-1.3524	-1.23072	0.00779065	0.00978825
CEBPZOS	-1.07085	-1.04638	0.034159	0.0271674
CELF2	-0.937433	-1.15978	0.0297643	0.0175789
CEP170	-1.54042	-1.39877	0.0155813	0.0123851
CEP63	-1.00556	-1.03051	0.00539353	0.0107871
CEPT1	-0.799531	-0.846901	0.0551338	0.0395525
CFL1	2.47019	2.46588	0.103875	0.140431
CFLAR	-1.5678	-1.61217	0.0211746	0.0217739
CGGBP1	-0.887022	-0.78569	0.0521374	0.0503396
CHCHD10	-0.873678	-1.01391	0.206352	0.206752
CHD2	-1.07664	-0.989147	0.0195765	0.0187775
CHD4	-1.24505	-1.48353	0.00619257	0.00819017
CHD8	-1.17248	-1.46175	0.00499401	0.00279664
CHD9	-1.89066	-2.28712	0.00479425	0.00159808
CHM	-1.21051	-1.11024	0.00019976	0.000399521
CHMP1B	-0.774326	-1.0417	0.0727127	0.0461446
CHMP2B	-1.14749	-0.893849	0.0319616	0.0515382
CHMP3	-1.25579	-1.53567	0.0763084	0.0379545
CHMP4B	-2.13245	-2.14017	0.00479425	0.00838993
CHURC1	-2.18743	-2.72509	0.0337595	0.0183779
CIAO1	-0.935556	-0.967799	0.0277667	0.0267679
CIR1	-0.954085	-1.22571	0.0255693	0.0195765
CIRBP	-0.892763	-0.885404	0.0363564	0.0253696
CISD2	-0.91797	-1.00942	0.0834998	0.0427487
CISD3	-1.1978	-1.29493	0.00019976	0.00019976
CITED2	-2.00756	-2.36796	0.0111866	0.0101878
CKLF	-0.920063	-0.821831	0.105473	0.118258
CLCN3	-0.95247	-0.921564	0.0335597	0.024171
CLEC12A	-0.751692	-0.789462	0.308829	0.277267
CLEC2B	-1.52765	-1.49322	0.0329604	0.0469437
CLEC7A	-1.52294	-1.66576	0.00958849	0.00898921
CLIC1	2.96136	1.88773	0.0407511	0.0920895
CLIC2	-0.780863	-0.548558	0.0351578	0.0821015
CLIC4	-2.24255	-1.95704	0.000998801	0.00219736
CLIP1	-1.31083	-1.53207	0.0461446	0.02497
CLOCK	-1.04197	-0.904393	0.00139832	0.00279664
CLPX	-1.1357	-1.12919	0.00019976	0.00019976
CLTA	-1.65959	-1.37164	0.028366	0.0723132
CLTB	-0.772319	-0.939973	0.0139832	0.00679185
CLTC	-2.9365	-2.61296	0.00019976	0.00179784
CMAS	-1.44808	-1.50445	0.00719137	0.00559329
CMIP	-1.27643	-1.37001	0.0129844	0.0137835
CMPK1	-1.39217	-1.47317	0.0119856	0.00958849
CMTM3	-0.782483	-0.603398	0.0563324	0.104674
CMTM6	-1.09552	-1.16784	0.0980823	0.0904914
CNDP2	-2.27042	-2.3645	0.00279664	0.00239712
CNIH1	-0.837691	-1.00407	0.0265681	0.0173791
CNOT1	-0.836484	-0.905737	0.00639233	0.00799041
CNPY2	-1.13272	-1.03414	0.0203755	0.0217739
CNTLN	-0.874997	-0.657872	0.0347583	0.0385537
CNTRL	-1.68103	-1.93442	0.00019976	0.00019976
COG2	-0.830926	-0.981149	0.00619257	0.00539353
COL4A3BP	-2.45311	-2.15644	0.0019976	0.00499401
COLEC12	-1.9498	-1.64523	0.129644	0.128446
COLGALT1	-1.06064	-1.12624	0.0445465	0.0385537
COMMD1	-0.76829	-0.822073	0.0639233	0.0497403
COMMD10	-0.881183	-1.02391	0.0215741	0.0139832
COMMD6	1.44742	0.903483	0.24151	0.251898
COMMD7	-0.877959	-0.935475	0.0193767	0.0165801
COMMD8	-0.862058	-0.74694	0.0896924	0.0994806
COPA	-2.1189	-2.22552	0.000399521	0.000399521
COPB1	-2.22062	-2.18287	0.00279664	0.00219736
COPB2	-1.25727	-1.15502	0.00938873	0.0137835
COPG1	-0.775696	-0.861921	0.00479425	0.00459449
COPS2	-1.54528	-1.26637	0.00898921	0.0157811
COPS9	-1.58274	-1.6588	0.0169796	0.0161806
COPZ1	-1.52357	-1.62718	0.00539353	0.00579305
COQ2	-1.08318	-1.16759	0.00119856	0.00119856
CORO1B	-0.958956	-1.05101	0.0719137	0.0473432
CORO1C	-3.56766	-3.25996	0.00359569	0.00399521
CORO2A	-1.28834	-1.37862	0.0671195	0.0355573
COTL1	-1.56432	-2.3909	0.153216	0.05833
COX18	-0.769066	-0.766628	0.00159808	0.0029964
COX7A2L	-0.880999	-0.941449	0.114063	0.0761087
COX7B	1.61946	0.650355	0.200559	0.351978
CPM	-1.51996	-1.59014	0.0912905	0.0599281
CPPED1	-1.42525	-1.62222	0.00139832	0.00139832
CPQ	-1.59123	-1.61123	0.000399521	0.000599281
CPSF2	-1.24164	-1.30237	0.00918897	0.014982
CPSF3	-0.83758	-0.858538	0.000998801	0.00179784
CPSF6	-1.29991	-1.44623	0.00019976	0.00019976
CPT1A	-0.884795	-0.975572	0.0137835	0.0125849
CPT2	-1.18829	-1.21693	0.00219736	0.0019976
CPVL	-0.757191	-0.576942	0.23352	0.274071
CRBN	-1.34428	-1.48464	0.00119856	0.000599281
CRCP	-1.05456	-1.03127	0.0287655	0.0161806
CREB1	-0.882478	-0.780026	0.00838993	0.0185777
CREBRF	-0.897027	-1.04531	0.0771075	0.0453456
CREG1	-2.66658	-2.76844	0.00319616	0.00259688
CRK	-0.85661	-0.831044	0.0113863	0.0171794
CRTAM	-0.754341	-0.962498	0.0209748	0.0167799
CRYBG1	-1.78636	-1.61662	0.000399521	0.000998801
CRYBG3	-1.03796	-1.25867	0.00799041	0.00679185
CSDE1	-3.47168	-3.44467	0.000799041	0.00159808
CSF1R	-0.809407	-0.845799	0.0605274	0.0561326
CSGALNACT2	-1.09042	-1.24416	0.00179784	0.00119856
CSNK1A1	-1.30311	-1.13297	0.00918897	0.0119856
CSNK1D	-0.845295	-1.00328	0.0145825	0.00779065
CST3	5.74091	6.5023	0.00699161	0.00419497
CSTB	-2.95649	-2.74097	0.0451458	0.0377547
CTAGE5	-0.871903	-0.999518	0.10008	0.0699161
CTBP2	-1.24108	-1.28657	0.00459449	0.00599281
CTDSPL2	-0.801094	-0.660983	0.0439473	0.0475429
CTNNA1	-2.18023	-1.91068	0.0303636	0.0395525
CTNNB1	-1.16925	-1.60501	0.048342	0.0309628
CTR9	-0.984877	-0.884063	0.0211746	0.0235717
CTSA	-1.81627	-1.55267	0.00958849	0.0135837
CTSB	-2.60429	-2.06198	0.127447	0.172393
CTSL	-1.84512	-1.61538	0.151019	0.113664
CTSO	-1.18688	-1.1796	0.00479425	0.00379545
CTSS	-1.07902	-1.86699	0.275869	0.212944
CTSZ	-1.47744	-1.28558	0.0888933	0.0910907
CTTNBP2NL	-1.15435	-1.09063	0.000399521	0.000399521
CUL2	-1.91828	-2.00679	0.0019976	0.00119856
CUL3	-1.22142	-1.43333	0.00019976	0.000799041
CUL4A	-0.894317	-0.87446	0.00838993	0.0115861
CUL5	-0.996344	-0.857985	0.019976	0.029165
CUTA	-0.756867	-0.596261	0.117859	0.152617
CUX1	-1.17604	-1.30017	0.00159808	0.00179784
CWC15	-0.983012	-1.0374	0.143428	0.0954854
CWC22	-0.889457	-0.750762	0.0709149	0.0565322
CXCL16	-1.53694	-1.80113	0.107072	0.0805034
CXorf38	-0.787137	-0.779748	0.120655	0.0872952
CYB5R4	-0.775252	-0.760718	0.103276	0.068318
CYBA	-1.41967	-1.93145	0.257491	0.18358
CYBB	-5.22031	-4.90907	0.00958849	0.0157811
CYCS	-1.30131	-1.42013	0.0339592	0.0297643
CYFIP1	-2.07408	-1.93558	0.000599281	0.00179784
CYLD	-0.966781	-0.926958	0.0381542	0.0365561
CYP20A1	-1.25059	-1.32355	0.00019976	0.000998801
CYP27A1	-1.98646	-1.75811	0.0543348	0.0435477
CYTH1	-2.45467	-2.45324	0.00239712	0.00279664
DAB2	-1.09498	-1.30846	0.187175	0.130443
DAP3	-1.51291	-1.46146	0.00599281	0.00998801
DAPK1	-1.44845	-1.45339	0.00179784	0.00139832
DARS	-1.01704	-0.99133	0.0311626	0.0463444
DBNL	-1.68	-1.76996	0.00938873	0.0139832
DCAF5	-0.891511	-1.00917	0.0495406	0.0329604
DCAF6	-1.15185	-1.13459	0.000599281	0.00119856
DCAF7	-1.58533	-1.57312	0.000399521	0.000998801
DCP2	-1.14638	-1.05289	0.0813024	0.077507
DCSTAMP	-1.85455	-1.96429	0.00519377	0.00439473
DCTD	-0.95477	-0.988828	0.0147823	0.0139832
DCTN2	-0.859932	-0.902497	0.0495406	0.0481422
DCUN1D5	-0.85385	-0.747324	0.00439473	0.00499401
DCXR	-0.840917	-0.79976	0.00938873	0.0129844
DDHD1	-1.32061	-1.5274	0.0275669	0.0163803
DDI2	-0.846634	-0.757243	0.0447463	0.0411506
DDIAS	-1.17625	-1.02767	0.00359569	0.00539353
DDOST	-1.5449	-1.1734	0.0387535	0.0319616
DDRGK1	-0.84744	-0.703581	0.0745106	0.0721135
DDT	-0.988797	-0.956993	0.0896924	0.0741111
DDX17	-1.53351	-1.91639	0.0597283	0.0381542
DDX21	-1.55408	-1.70113	0.0673192	0.0367559
DDX3X	-2.45847	-2.28034	0.000998801	0.00139832
DDX42	-1.02085	-1.09184	0.0147823	0.0137835
DDX46	-1.25751	-1.08406	0.0107871	0.019177
DDX5	-2.09342	-2.27058	0.0145825	0.0203755
DDX52	-0.85001	-0.931807	0.00878945	0.00479425
DDX58	-0.924778	-1.03205	0.0417499	0.0311626
DDX6	-1.26977	-1.31255	0.0197763	0.0159808
DDX60L	-1.54736	-1.96064	0.0749101	0.0505394
DENND2D	-1.04972	-1.08329	0.000599281	0.000399521
DENND4C	-0.800269	-1.0087	0.0661207	0.0307631
DENND5A	-0.893384	-0.962993	0.0257691	0.0363564
DENR	-0.832026	-0.910805	0.128246	0.0840991
DHX36	-0.898959	-1.12027	0.0906912	0.0595286
DIAPH1	-1.74559	-2.06897	0.00799041	0.0139832
DIAPH2	-1.33542	-1.32468	0.0029964	0.00339592
DICER1	-1.68802	-1.83132	0.00439473	0.00239712
DIMT1	-0.80855	-0.763727	0.00179784	0.0019976
DIS3	-0.804233	-0.862319	0.0029964	0.0029964
DMAC1	-1.87921	-1.88699	0.00419497	0.00499401
DMXL2	-2.576	-2.45095	0.000998801	0.000998801
DNAJB12	-0.870095	-0.951329	0.00998801	0.00679185
DNAJB14	-0.753765	-0.643085	0.0801039	0.0799041
DNAJB6	-1.46032	-1.63673	0.0243708	0.0151818
DNAJC10	-2.41089	-2.28155	0.00019976	0.00019976
DNAJC13	-1.77202	-1.78069	0.00799041	0.00838993
DNAJC15	-0.97119	-0.733157	0.132241	0.179784
DNAJC2	-0.768543	-0.913	0.00019976	0.000998801
DNAJC3	-1.21358	-0.94271	0.057531	0.115461
DNAJC7	-0.96773	-1.0701	0.0801039	0.0427487
DNAJC8	-1.14247	-1.02344	0.0834998	0.0689173
DNASE2	-2.17711	-1.95881	0.0173791	0.0367559
DNM1L	-0.877094	-1.07119	0.0639233	0.0379545
DNM2	-0.84077	-0.723691	0.0417499	0.0553336
DNMT3A	-1.5032	-1.38465	0.00119856	0.000998801
DNTTIP2	-1.06273	-1.48077	0.0161806	0.00759089
DOCK11	-1.08295	-1.2616	0.0513384	0.0769077
DOCK2	-1.24255	-1.53492	0.00918897	0.00958849
DOCK8	-1.74119	-1.6545	0.00539353	0.00799041
DOK2	-2.38129	-2.6681	0.00339592	0.00419497
DPH3	-0.96852	-0.927701	0.048342	0.0337595
DPM1	-1.22155	-1.12464	0.00319616	0.00619257
DPP7	-1.24586	-1.2379	0.0413504	0.0609269
DPP8	-0.875458	-0.901503	0.000799041	0.000399521
DPP9	-0.80951	-0.808871	0.000399521	0.00019976
DPYSL2	-1.56935	-1.73444	0.0809029	0.0545346
DR1	-1.06856	-0.965559	0.0177787	0.0349581
DRAM2	-0.956747	-0.39099	0.0737115	0.278666
DRAP1	-1.55983	-1.56208	0.0313624	0.0201758
DST	-1.88547	-2.13711	0.0773072	0.0485417
DSTN	-1.94535	-2.03429	0.0411506	0.0389533
DTNBP1	-1.24816	-1.09477	0.00459449	0.00659209
DTX3L	-1.31342	-1.1472	0.0161806	0.0145825
DUSP1	1.07832	0.978017	0.344586	0.31662
DUSP22	-0.845952	-0.865826	0.0101878	0.00978825
DYNC1H1	-1.76745	-1.99177	0.028366	0.0221734
DYNC1LI1	-1.04138	-1.21931	0.0455453	0.0265681
DYNLL1	0.973636	0.612992	0.190372	0.259688
DYRK4	-0.920517	-0.974575	0.0111866	0.00779065
EAPP	-1.26115	-1.20509	0.00359569	0.00319616
EBNA1BP2	-0.764792	-0.861591	0.0137835	0.0147823
ECH1	-0.755185	-1.01238	0.18338	0.113464
ECHDC1	-1.7176	-1.39901	0.0205753	0.0531362
EDEM3	-0.757197	-0.91943	0.052537	0.0345585
EEA1	-1.89419	-1.73388	0.00239712	0.00799041
EEF1A1	-2.94027	-3.08259	0.0709149	0.0567319
EEF1D	1.70531	1.4803	0.0205753	0.0251698
EFCAB14	-1.31968	-1.41314	0.00419497	0.00399521
EFHD2	-2.5369	-1.93784	0.0255693	0.0589293
EFR3A	-0.89275	-0.821531	0.0813024	0.0581302
EFTUD2	-1.01292	-1.07146	0.00179784	0.00259688
EHBP1L1	-1.6396	-1.56315	0.0181782	0.0193767
EHD4	-1.63053	-1.68579	0.0143827	0.0133839
EID1	-0.993957	-1.07154	0.0487415	0.0639233
EIF1	-1.94479	-2.04373	0.0247703	0.0359569
EIF2A	-0.856629	-1.00029	0.0761087	0.0393528
EIF2AK1	-1.53273	-1.72107	0.0101878	0.00619257
EIF2B3	-1.38053	-1.03117	0.00659209	0.0145825
EIF2S1	-0.999596	-1.19553	0.00339592	0.00359569
EIF2S2	-1.51597	-1.4402	0.0795046	0.0755094
EIF2S3	-0.974239	-1.12197	0.0735118	0.0457451
EIF3A	-2.29193	-2.62773	0.000399521	0.000799041
EIF3D	-1.35558	-1.66247	0.00659209	0.00319616
EIF3H	-1.98507	-2.41723	0.00399521	0.00819017
EIF3I	-1.36528	-1.29611	0.00858969	0.00779065
EIF3J	-0.975659	-0.854379	0.0381542	0.0581302
EIF3K	1.2515	1.14053	0.0557331	0.0735118
EIF3M	-1.29084	-1.33631	0.00139832	0.00219736
EIF4B	-1.18744	-1.49784	0.126448	0.0892928
EIF4E2	-1.18586	-1.64623	0.0019976	0.00139832
EIF4EBP2	-0.798301	-0.929239	0.0461446	0.0317619
EIF4G1	-2.10728	-2.24053	0.000399521	0.000399521
EIF4G2	-3.52132	-3.74246	0.000799041	0.00159808
EIF4H	-1.17505	-1.28805	0.034159	0.0185777
EIF5	-1.8386	-1.41289	0.029165	0.0667199
EIF5A	-1.45461	-1.28839	0.0195765	0.0277667
EIF5B	-1.07267	-1.36463	0.0797044	0.0519377
ELF1	-0.86299	-1.06143	0.0691171	0.0653216
ELMO1	-0.811327	-0.892282	0.0159808	0.0243708
ELOB	2.54461	1.60717	0.117859	0.220336
EMC10	-1.59494	-1.65912	0.00639233	0.00539353
EMC3	-1.02416	-0.902233	0.0425489	0.0465441
EMILIN2	-3.64354	-4.27743	0.00339592	0.00219736
EML4	-1.90164	-1.56795	0.0265681	0.0649221
EMP3	-1.56289	-2.18876	0.114063	0.0741111
ENO1	-3.64296	-3.8489	0.00179784	0.0029964
ENOSF1	-0.778935	-0.702872	0.0337595	0.0305633
ENSA	-1.55647	-1.92669	0.00339592	0.00139832
ENY2	-1.19409	-0.740002	0.142429	0.209948
EP300	-0.756907	-0.845882	0.0357571	0.0347583
EPAS1	-1.30801	-1.60632	0.0271674	0.00898921
EPB41L1	-0.884105	-1.15451	0.0337595	0.019976
EPB41L3	-1.34901	-1.51679	0.000399521	0.000599281
EPB41L4A	-1.03373	-0.823562	0.0175789	0.0197763
EPRS	-0.91422	-0.896406	0.0337595	0.0407511
EPS15	-0.818659	-0.998561	0.0601278	0.0589293
ERAP1	-1.26052	-1.13247	0.0329604	0.0297643
ERAP2	-0.786824	-1.48803	0.192968	0.0994806
ERBIN	-1.70421	-1.91488	0.0019976	0.000799041
ERCC6L2	-0.818542	-0.835771	0.00978825	0.0129844
ERGIC1	-1.02023	-1.11227	0.03336	0.014982
ERLEC1	-0.856926	-0.815272	0.138634	0.13324
ERO1A	-1.0481	-1.20767	0.00519377	0.00499401
ERP29	-0.843826	-0.666267	0.073312	0.120455
ERP44	-1.53289	-1.68211	0.00699161	0.00679185
ESCO1	-1.11139	-0.980403	0.000998801	0.00159808
ESD	-1.64481	-1.37763	0.014982	0.0403516
ESYT1	-0.957706	-1.06279	0.0139832	0.00918897
ETF1	-1.90435	-1.75799	0.00799041	0.0119856
ETFB	-0.867082	-0.752059	0.0279664	0.0443468
ETNK1	-1.27444	-1.11021	0.00898921	0.00918897
EVI2A	-1.12741	-1.25452	0.0523372	0.0457451
EVI2B	-1.14527	-1.73677	0.195765	0.109469
EVI5	-1.4016	-1.42176	0.00838993	0.014183
EVL	-1.95237	-2.34361	0.0335597	0.0255693
EXOC1	-1.96061	-1.99505	0.00599281	0.00679185
EXOC3	-0.781958	-0.877466	0.000998801	0.00319616
EXOC5	-1.3611	-1.57957	0.0615262	0.0315621
EXOC7	-1.04453	-0.831643	0.0171794	0.0301638
EZR	-3.0715	-3.09352	0.00938873	0.0121854
FABP3	-1.38333	-1.23826	0.0323612	0.0169796
FABP4	3.23694	2.80422	0.190172	0.181782
FABP5	0.962877	0.884061	0.192369	0.1668
FADS1	-0.999198	-1.79458	0.0723132	0.0251698
FAHD1	-0.805123	-0.809378	0.0157811	0.0189772
FAM105A	-0.911032	-1.16268	0.0886936	0.0337595
FAM107B	-2.08489	-2.27645	0.00858969	0.00319616
FAM120A	-1.27083	-1.19643	0.0165801	0.0217739
FAM120AOS	-1.09186	-1.02135	0.00139832	0.00239712
FAM126A	-0.926667	-0.99733	0.0145825	0.0113863
FAM136A	-0.838252	-0.859565	0.000998801	0.0019976
FAM13B	-1.19268	-1.09286	0.00559329	0.00878945
FAM177A1	-0.774045	-0.881397	0.0227727	0.0235717
FAM208A	-1.67163	-1.68659	0.00998801	0.00978825
FAM213A	-0.963464	-1.12351	0.221334	0.169397
FAM32A	-0.856892	-0.934848	0.0407511	0.044147
FAM49A	-1.16203	-1.0893	0.00239712	0.00219736
FAM49B	-1.03735	-1.10423	0.0890931	0.0527367
FAM50A	-0.936865	-1.05887	0.0131842	0.019177
FAM89A	-0.983905	-1.24496	0.155214	0.0972833
FAM91A1	-0.785426	-1.00972	0.00359569	0.00119856
FAR1	-1.14266	-1.00592	0.000399521	0.00119856
FAR2	-1.28151	-1.46921	0.0269676	0.014183
FAU	4.22769	3.03375	0.034159	0.0621254
FBP1	-5.66786	-5.98978	0.0297643	0.014183
FBXL5	-1.2952	-1.08577	0.142829	0.139832
FBXO11	-1.10256	-1.11216	0.0127847	0.0125849
FBXO7	-0.775349	-0.909444	0.0243708	0.0159808
FBXO9	-1.00627	-1.33088	0.0701159	0.0319616
FBXW7	-0.809398	-1.17601	0.0019976	0.00179784
FCER1G	4.40553	3.09947	0.0371554	0.104275
FCGR1A	0.85554	0.86991	0.11626	0.109868
FCGR2A	0.802082	0.7373	0.302637	0.296245
FCGR3A	-1.03486	0.00778033	0.338993	0.504395
FCHO2	-1.55158	-1.75279	0.0421494	0.019177
FDFT1	-1.51816	-1.75043	0.0215741	0.0159808
FDX1	-1.57449	-1.46556	0.0413504	0.0791051
FER	-1.01801	-0.861915	0.0187775	0.0187775
FERMT3	-1.35127	-1.64309	0.0189772	0.00918897
FEZ2	-1.56762	-1.49987	0.000399521	0.00179784
FFAR4	-1.24963	-1.68483	0.0551338	0.0373552
FGD2	-0.759585	-0.826778	0.0511386	0.0513384
FGD4	-1.65913	-1.63796	0.0119856	0.0117859
FGD5	-1.12493	-1.05076	0.00439473	0.0029964
FGD5-AS1	-1.78652	-1.85965	0.00259688	0.00219736
FGFR1OP2	-1.53808	-1.71971	0.00938873	0.00599281
FGR	-1.22692	-1.36816	0.0115861	0.00838993
FH	-0.754045	-0.685733	0.0173791	0.029165
FKBP15	-1.74795	-1.78228	0.0385537	0.0401518
FKBP1A	-2.43927	-2.41173	0.0105873	0.0111866
FKBP3	-1.04281	-1.33797	0.0143827	0.0125849
FKBP5	-1.50495	-1.51965	0.107271	0.103676
FLII	-1.46056	-1.56849	0.00279664	0.00419497
FLNA	-1.85442	-2.00201	0.0623252	0.0451458
FLVCR2	-1.16676	-0.844888	0.0439473	0.0996804
FMNL2	-1.38941	-1.76137	0.00699161	0.00719137
FMR1	-0.8884	-1.00377	0.00679185	0.00359569
FN1	-5.3985	-5.71802	0.10827	0.052537
FNBP1	-2.56477	-2.47428	0.000599281	0.000998801
FNBP4	-0.839782	-0.893475	0.0155813	0.0113863
FNDC3B	-1.36218	-1.44492	0.0353576	0.0529365
FNTA	-1.10329	-1.17371	0.000998801	0.000799041
FOS	0.959726	1.65265	0.382141	0.295046
FOXN3	-0.802974	-0.896539	0.0183779	0.0201758
FPR3	-1.43891	-1.37273	0.00019976	0.000399521
FRMD4A	-1.2168	-0.960046	0.0721135	0.0850979
FTH1	-4.89612	-3.06547	0.102877	0.144427
FTL	0.900333	2.29616	0.40851	0.256892
FTLP2	1.2374	0.973931	0.0637235	0.087495
FTLP3	7.67226	5.54624	0.0613264	0.0657211
FUBP1	-0.998639	-1.07285	0.0139832	0.0129844
FUCA1	-3.24059	-3.0775	0.00179784	0.00219736
FUCA2	-1.69177	-1.66638	0.00239712	0.00439473
FUS	-1.58307	-1.72186	0.00958849	0.00459449
FXR1	-0.839393	-0.868939	0.0585298	0.0363564
FYB1	-1.29051	-1.37018	0.0107871	0.00918897
FYTTD1	-1.37367	-1.49887	0.0207751	0.00679185
G3BP1	-1.05623	-1.20385	0.00838993	0.00719137
G3BP2	-2.31934	-2.10415	0.00139832	0.00139832
G6PD	-1.34803	-1.33577	0.00579305	0.00858969
GABARAP	-1.05787	-1.25104	0.0203755	0.0201758
GABARAPL1	-0.8801	-0.881367	0.116061	0.103276
GADD45GIP1	-1.88142	-1.94124	0.0119856	0.0103875
GAK	-1.16688	-1.24295	0.00019976	0.00019976
GALC	-0.931072	-1.13019	0.00998801	0.0137835
GALNT1	-2.21743	-2.53805	0.000799041	0.00219736
GALNT6	-0.78442	-0.830353	0.0173791	0.0127847
GALNT7	-0.841002	-0.749349	0.0111866	0.0165801
GAPVD1	-0.868723	-1.0127	0.00019976	0.000399521
GATAD1	-0.905491	-1.00743	0.0497403	0.0375549
GBP1	-0.812885	-0.445867	0.304035	0.369756
GBP3	-1.41532	-1.26421	0.187974	0.151818
GCA	-0.828216	-0.956623	0.0761087	0.0567319
GCC2	-1.27367	-1.46277	0.0219736	0.023372
GCNT1	-0.789792	-0.884213	0.102078	0.0719137
GDI2	-1.62422	-2.25448	0.0117859	0.00659209
GFM1	-0.979962	-1.1516	0.024171	0.0165801
GGA1	-0.775986	-0.819553	0.0157811	0.0127847
GGA2	-1.96731	-2.0945	0.000599281	0.000799041
GHITM	-2.12417	-2.19207	0.00019976	0.00019976
GIGYF2	-1.05736	-1.01681	0.0505394	0.0475429
GIMAP4	-0.87797	-1.0689	0.076708	0.0421494
GINM1	-1.58227	-1.62509	0.00838993	0.00799041
GIT2	-0.899209	-0.79848	0.0101878	0.0207751
GLB1	-1.04255	-1.29248	0.0607271	0.0367559
GLG1	-2.13254	-2.07108	0.000799041	0.000799041
GLIPR1	-1.8742	-2.09356	0.0123851	0.0119856
GLIPR2	-1.09574	-1.23429	0.181582	0.145425
GLO1	-1.51089	-1.75086	0.00579305	0.00559329
GLRX	1.66089	0.6282	0.192169	0.347183
GLRX5	-1.05091	-1.1316	0.00019976	0.000399521
GLS	-0.99091	-1.26217	0.00019976	0.00019976
GLUD1	-1.43783	-1.89336	0.00519377	0.00139832
GLUL	-3.0637	-3.62945	0.0801039	0.0531362
GLYR1	-1.63202	-1.73358	0.00019976	0.00019976
GM2A	-1.95947	-1.78811	0.0377547	0.0411506
GMFG	-1.71061	-1.57169	0.0139832	0.0171794
GMPS	-1.06316	-0.875085	0.0145825	0.0135837
GNAI2	-1.32833	-1.80793	0.0701159	0.0431482
GNAI3	-1.868	-1.86444	0.00179784	0.00359569
GNAS	-1.57655	-2.09807	0.0539353	0.0349581
GNB1	-1.55654	-1.54561	0.0239712	0.023372
GNB4	-1.76914	-1.70488	0.00479425	0.00579305
GNL2	-1.31068	-1.32657	0.00759089	0.00759089
GNL3	-1.21124	-1.01096	0.0315621	0.0377547
GNPTAB	-1.7142	-1.4824	0.0137835	0.0259688
GNPTG	-0.82174	-0.832259	0.0501398	0.0737115
GNS	-1.73243	-1.54481	0.0115861	0.019177
GOLGA1	-0.967507	-0.857737	0.00819017	0.0117859
GOLGA4	-1.4967	-1.66733	0.0393528	0.0423492
GOLGA7	-1.23189	-1.13507	0.0119856	0.00878945
GOLGB1	-1.83474	-1.96275	0.0221734	0.0159808
GOLIM4	-2.03875	-1.91048	0.00679185	0.00599281
GOLM1	-1.7952	-1.50797	0.159808	0.147024
GPA33	-1.04389	-1.17903	0.00319616	0.00279664
GPATCH11	-0.867436	-0.661365	0.125449	0.162805
GPATCH2L	-0.867873	-1.04283	0.00679185	0.00359569
GPATCH8	-1.25857	-1.17471	0.000399521	0.00019976
GPBP1	-1.19967	-1.42071	0.00439473	0.0029964
GPCPD1	-1.43057	-1.35491	0.117259	0.109668
GPD1	-1.20643	-0.955584	0.112865	0.143228
GPI	-0.946187	-1.03884	0.0369557	0.0229724
GPNMB	-2.51381	-2.823	0.0493408	0.0415501
GPR108	-0.793733	-0.980441	0.0019976	0.00339592
GPR34	-0.903212	-1.05815	0.0325609	0.029964
GPR65	-1.30802	-1.11163	0.0223732	0.0275669
GPRIN3	-2.79052	-3.33938	0.0858969	0.0307631
GPSM3	-1.1912	-1.06227	0.039153	0.0359569
GPX4	2.07321	1.83049	0.00779065	0.0179784
GRB2	1.9631	1.13715	0.169397	0.227327
GRINA	-0.879802	-0.863987	0.157012	0.137635
GRIPAP1	-1.30647	-1.21107	0.00119856	0.0019976
GRK3	-1.34866	-1.42552	0.0221734	0.0271674
GRK6	-0.889447	-0.947561	0.00159808	0.00179784
GRN	1.74722	1.60281	0.289652	0.277068
GRPEL1	-0.849332	-0.924811	0.0139832	0.0201758
GRSF1	-1.55126	-1.91832	0.00119856	0.000998801
GSAP	-1.67049	-1.66905	0.00679185	0.00419497
GSK3B	-1.0855	-1.2036	0.00159808	0.00279664
GSN	-2.77525	-3.54498	0.0321614	0.0189772
GSPT1	-1.55736	-1.62073	0.0900919	0.0697163
GSR	-1.31126	-1.35635	0.000399521	0.000799041
GSTO1	-0.827594	-1.07474	0.278466	0.212745
GSTP1	1.51384	1.2256	0.0381542	0.0647223
GTF2E2	-1.07223	-1.03898	0.000998801	0.000599281
GTF2I	-0.899123	-1.00132	0.0209748	0.0197763
GTF3A	-2.11218	-1.96214	0.0271674	0.0207751
GUSB	-2.80356	-2.22916	0.0019976	0.00399521
H2AFV	-1.38017	-1.49203	0.00559329	0.00279664
H2AFY	-4.18071	-3.76532	0.00179784	0.00219736
H2AFZ	2.07801	1.94324	0.0803036	0.0619257
HADHA	-2.4491	-2.37394	0.00918897	0.00659209
HADHB	-1.12154	-1.10172	0.0229724	0.0267679
HAUS2	-1.34735	-1.20608	0.00339592	0.00339592
HAVCR2	-1.21021	-1.24787	0.00918897	0.0169796
HCCS	-0.791337	-0.865571	0.0029964	0.00179784
HCLS1	-1.11718	-1.1135	0.00579305	0.00898921
HDAC1	-1.34364	-1.01279	0.0177787	0.0169796
HDAC2	-1.04377	-0.989219	0.0137835	0.0137835
HDDC2	-1.1003	-0.937649	0.0377547	0.044147
HDGF	-0.777764	-1.09808	0.0183779	0.0103875
HDLBP	-2.19833	-2.55983	0.00019976	0.00019976
HECA	-0.757311	-0.838658	0.00619257	0.0161806
HECTD1	-0.857061	-0.964028	0.048342	0.03336
HERPUD1	-1.13678	-1.09115	0.0127847	0.00878945
HERPUD2	-1.01308	-0.994109	0.00119856	0.000998801
HEXA	-1.26142	-1.24054	0.0277667	0.0213744
HEXB	-2.88739	-1.77772	0.0920895	0.120655
HHEX	-1.01323	-1.04297	0.000799041	0.000998801
HINT1	0.837695	0.742362	0.29984	0.282062
HINT3	-0.780636	-0.563523	0.0795046	0.116061
HIPK2	-1.54744	-1.50341	0.0253696	0.0177787
HIPK3	-1.77925	-1.85974	0.00259688	0.00319616
HIST1H1E	-1.43141	-1.24824	0.00739113	0.00779065
HK1	-1.80756	-1.6453	0.00579305	0.0113863
HK2	-1.1355	-0.981075	0.0447463	0.0417499
HLA-A	6.31387	5.64488	0.0423492	0.0359569
HLA-C	3.05058	1.59979	0.257091	0.29165
HLA-DMA	1.64047	1.60169	0.197962	0.195166
HLA-DPA1	2.30852	3.32358	0.15002	0.110867
HLA-DPB1	4.13153	5.18014	0.102277	0.0499401
HLA-DQA1	1.51361	0.158866	0.319816	0.480024
HLA-DQA2	1.05515	1.37229	0.20016	0.255893
HLA-DQB1	1.83124	3.08258	0.190971	0.159608
HLA-DRA	2.45594	2.26035	0.305833	0.262885
HLA-DRB1	5.72623	4.06654	0.0920895	0.121654
HLA-DRB6	4.89421	4.30733	0.11646	0.092489
HLA-E	5.96824	3.34358	0.0567319	0.122253
HLA-F	0.946457	0.930545	0.189573	0.197163
HLA-G	1.72548	1.60254	0.184978	0.173192
HLA-J	1.25015	1.06443	0.133839	0.148422
HLA-L	0.858386	1.31628	0.139832	0.0920895
HM13	-0.875262	-1.08414	0.054135	0.0175789
HMG20B	-0.943819	-1.04422	0.0103875	0.00559329
HMGB1	-1.33865	-0.738691	0.155014	0.302437
HMGB2	-1.81421	-1.63786	0.000399521	0.000799041
HMGCS1	-1.1962	-1.2159	0.00359569	0.00499401
HMGN1	-0.822411	-0.755348	0.162405	0.1668
HNRNPA0	-0.892734	-0.887023	0.023372	0.0235717
HNRNPA1	-0.773378	-1.05637	0.0431482	0.0245705
HNRNPA2B1	-5.28925	-5.08687	0.000599281	0.00019976
HNRNPAB	-1.71238	-1.68942	0.0115861	0.0117859
HNRNPC	-1.39639	-1.4907	0.0337595	0.0287655
HNRNPD	-1.81562	-2.03113	0.000399521	0.000998801
HNRNPDL	-0.78407	-0.789172	0.181183	0.156013
HNRNPH1	-1.76058	-1.71723	0.000399521	0.000599281
HNRNPH3	-1.48533	-1.5044	0.00179784	0.00179784
HNRNPK	-2.41219	-1.82199	0.0347583	0.0769077
HNRNPM	-1.31185	-1.7316	0.00819017	0.00219736
HNRNPR	-1.45183	-1.60604	0.00739113	0.00519377
HNRNPU	-3.65495	-4.02818	0.00219736	0.00159808
HNRNPUL1	-1.13313	-1.43528	0.00699161	0.00379545
HOOK3	-1.34132	-1.78706	0.000399521	0.000399521
HP	2.98693	2.41949	0.0551338	0.0423492
HP1BP3	-1.11609	-1.33373	0.0351578	0.0175789
HPGD	-2.85484	-2.53671	0.0361566	0.028366
HPS1	-1.22608	-1.21174	0.00419497	0.00699161
HPS5	-1.19519	-1.30252	0.00679185	0.00679185
HSD17B11	-2.00548	-1.96513	0.0305633	0.0207751
HSD17B12	-1.82081	-1.80972	0.000599281	0.000799041
HSD17B4	-1.42734	-1.60593	0.00998801	0.00878945
HSP90AB1	0.959465	0.791279	0.127447	0.181382
HSP90B1	-2.11077	-1.6229	0.114063	0.112265
HSPA4	-2.34385	-2.15938	0.00739113	0.00739113
HSPA5	-3.63834	-3.45826	0.00279664	0.00439473
HSPA8	-0.84295	-0.0921758	0.320416	0.476229
HSPA9	-1.24527	-1.34868	0.0115861	0.00759089
HSPB1	2.36677	1.46591	0.0275669	0.112265
HSPH1	-0.854208	-0.913721	0.0986816	0.0701159
HTATIP2	-1.18176	-1.19225	0.000799041	0.00159808
HTATSF1	-0.777024	-0.85806	0.067519	0.0413504
HUWE1	-1.24156	-1.49357	0.000799041	0.000799041
HVCN1	-1.41723	-1.39886	0.00519377	0.0109868
IARS	-0.900263	-0.817479	0.00399521	0.00419497
IARS2	-1.83285	-1.5495	0.00159808	0.00279664
IBTK	-1.3052	-1.43988	0.00579305	0.00699161
ICE1	-1.28436	-1.35451	0.000799041	0.000399521
ID2	-2.33109	-2.63708	0.0131842	0.00759089
ID3	0.847695	1.07435	0.0277667	0.0735118
IDE	-0.782824	-0.959153	0.00399521	0.00259688
IDH1	-2.67633	-2.69813	0.00019976	0.000599281
IDH2	-1.29136	-1.50327	0.00019976	0.000599281
IDI1	-1.9137	-1.81825	0.00539353	0.00938873
IDS	-0.84465	-1.01818	0.0976828	0.0795046
IER2	-1.15912	-1.07217	0.000799041	0.0029964
IFI27	3.58467	4.46913	0.00699161	0.00998801
IFI6	3.61771	3.9418	0.0183779	0.0161806
IFIH1	-0.893222	-0.946128	0.102877	0.106073
IFIT2	0.798874	0.956933	0.180983	0.155813
IFIT5	-0.784382	-0.868563	0.0499401	0.0279664
IFITM3	1.34403	1.5293	0.029165	0.0189772
IFNAR1	-2.19366	-2.41955	0.000998801	0.00159808
IFNGR1	-1.26204	-1.04264	0.0755094	0.0988813
IFT20	-1.51751	-1.46851	0.000998801	0.00239712
IGBP1	-0.859424	-0.870911	0.0801039	0.0597283
IGF1	1.11459	1.95229	0.00219736	0.000599281
IGF2R	-1.90101	-2.17842	0.0527367	0.03336
IGFBP2	1.29692	0.964503	0.18338	0.185178
IGSF6	-4.02079	-4.04128	0.0751099	0.0459449
IKBIP	-1.50295	-1.41974	0.00019976	0.00019976
IL10RA	-1.02145	-1.14373	0.00339592	0.0019976
IL10RB	-1.51328	-0.855532	0.0121854	0.111067
IL13RA1	-1.47953	-1.58485	0.00559329	0.00799041
IL17RA	-1.20776	-1.19721	0.00019976	0.00019976
IL2RG	-0.802735	-0.685539	0.146025	0.150419
IL6ST	-0.849626	-1.16657	0.00019976	0.00259688
ILF2	-0.778708	-0.900012	0.0355573	0.0211746
ILF3	-1.56487	-1.42762	0.00978825	0.0119856
IMMT	-2.46069	-2.36244	0.000399521	0.000799041
IMPACT	-0.854444	-0.868062	0.00539353	0.00699161
IMPAD1	-0.971197	-1.07172	0.0133839	0.00719137
IMPDH1	-0.914326	-1.10462	0.00639233	0.00938873
ING2	-0.921457	-0.891587	0.019177	0.0287655
ING3	-0.910622	-0.859126	0.00279664	0.0029964
INIP	-1.18805	-1.42714	0.00019976	0.00019976
INSIG1	-1.30113	-1.15105	0.0281662	0.0217739
INTS10	-0.866586	-0.882137	0.00779065	0.00679185
IPO5	-1.2178	-1.2741	0.00279664	0.0029964
IPO7	-2.34167	-2.60599	0.0125849	0.00619257
IPO8	-1.0709	-1.16404	0.0125849	0.00858969
IQGAP1	-2.04391	-2.01839	0.0453456	0.05833
IQGAP2	-1.89992	-1.70087	0.00119856	0.00439473
IRAK3	-1.60879	-1.54119	0.00359569	0.00339592
IRAK4	-0.784769	-0.673374	0.0137835	0.0173791
IREB2	-0.979403	-1.02722	0.019177	0.0113863
IRF1	-1.10214	-1.24141	0.0984818	0.0535358
IRF2	-0.794733	-0.367925	0.0771075	0.249101
IRF2BP2	-0.874906	-0.966814	0.0169796	0.0161806
IRF8	-1.32595	-1.41904	0.0389533	0.0203755
IRS2	-1.28357	-1.68516	0.00759089	0.0177787
ISG15	1.55606	1.94739	0.120655	0.0557331
IST1	-1.29177	-1.34164	0.000599281	0.000599281
ITCH	-1.71918	-1.74465	0.00259688	0.00359569
ITFG1	-1.70236	-1.73286	0.00019976	0.000399521
ITGA5	-0.944926	-0.90305	0.00279664	0.00639233
ITGAE	-1.98046	-2.16768	0.00479425	0.00579305
ITGAL	-0.940202	-1.18121	0.0747103	0.0503396
ITGAM	-0.872924	-0.877105	0.0105873	0.00938873
ITGAX	-2.14161	-2.2579	0.000799041	0.000998801
ITGB1	-2.62366	-2.43622	0.0029964	0.00359569
ITGB1BP1	-0.857762	-0.612538	0.0335597	0.0619257
ITIH5	4.57916	4.04778	0.000399521	0.000998801
ITM2B	2.85844	1.82937	0.0423492	0.118458
ITPK1	-0.921484	-0.904277	0.00759089	0.00699161
ITPRIPL2	-0.999452	-0.983152	0.0183779	0.0307631
IVD	-1.9124	-1.72343	0.0019976	0.0019976
IVNS1ABP	-1.26861	-1.22795	0.0183779	0.0207751
JAK1	-1.28816	-1.16621	0.0159808	0.0131842
JKAMP	-0.923602	-0.976682	0.00439473	0.00279664
JMJD1C	-1.33352	-1.26515	0.0463444	0.0705154
JOSD1	-0.860456	-1.0036	0.00019976	0.00019976
JTB	-1.71072	-1.54903	0.0217739	0.0239712
JUN	-0.842173	-0.0521735	0.186576	0.495206
KARS	-0.793031	-0.743513	0.0345585	0.0351578
KCNAB1	1.2318	1.5751	0.0345585	0.0115861
KCNAB2	-1.05178	-1.23725	0.000998801	0.000998801
KCTD12	-1.11632	-1.34338	0.0447463	0.0485417
KCTD20	-0.929673	-0.970619	0.0239712	0.0295645
KCTD5	-1.22297	-1.48199	0.00019976	0.00019976
KDELR1	-1.12296	-1.1564	0.0121854	0.00819017
KDM1A	-1.38105	-1.54769	0.0127847	0.00858969
KDM1B	-1.16907	-1.27	0.00279664	0.00279664
KDM2A	-0.956725	-1.0547	0.00399521	0.00239712
KHDRBS1	-1.77914	-1.79158	0.00699161	0.00739113
KHSRP	-0.877564	-1.03446	0.0163803	0.0135837
KIAA0100	-0.785998	-0.852955	0.000799041	0.000799041
KIAA0232	-0.869871	-1.08272	0.0763084	0.0463444
KIAA1109	-1.23571	-1.27299	0.00918897	0.00439473
KIAA1586	-0.75736	-0.797991	0.0029964	0.00219736
KIDINS220	-1.65211	-1.47831	0.00119856	0.000998801
KIF16B	-1.01244	-0.850328	0.072513	0.101478
KIF1B	-0.899616	-0.89245	0.0019976	0.00279664
KIF5B	-2.35959	-2.57192	0.00898921	0.00918897
KLF3	-1.07645	-1.24894	0.0159808	0.00799041
KLF4	-0.93843	-0.91434	0.00539353	0.00579305
KLHL18	-0.916042	-0.897525	0.0019976	0.00319616
KLHL6	-1.05227	-0.856061	0.0791051	0.107271
KLHL9	-1.71826	-1.90355	0.00019976	0.00019976
KMT2A	-1.08027	-1.08406	0.00619257	0.0111866
KMT2C	-1.04761	-1.56325	0.00699161	0.00439473
KMT2E	-1.09661	-1.04456	0.0872952	0.082501
KPNA1	-1.25555	-1.15893	0.0163803	0.0153815
KPNA4	-1.28886	-1.35637	0.0429485	0.0243708
KPNB1	-1.01001	-1.07147	0.127847	0.163803
KRAS	-1.82839	-1.9556	0.00379545	0.00339592
KTN1	-2.47571	-2.5155	0.00119856	0.00219736
KYNU	-1.19409	-1.48607	0.00019976	0.00019976
LACTB	-1.75349	-1.87865	0.0105873	0.00399521
LAIR1	-1.1595	-0.809079	0.0603276	0.118058
LAMP1	-1.60916	-1.82074	0.102277	0.0948861
LAMP2	-1.535	-1.5978	0.0111866	0.00958849
LAMTOR1	-1.05311	-0.835824	0.175989	0.233919
LAMTOR3	-0.853651	-0.754983	0.0507391	0.0713144
LAPTM4A	-1.13206	-1.25424	0.0437475	0.0287655
LAPTM5	-2.95142	-2.95097	0.0117859	0.014982
LARP1	-0.982394	-1.0477	0.00379545	0.00639233
LARP4B	-1.43636	-1.35315	0.00599281	0.00878945
LARP7	-1.28704	-1.22738	0.0603276	0.0745106
LARS	-0.866136	-0.953214	0.0615262	0.0509389
LASP1	-1.03155	-0.981885	0.0265681	0.0355573
LCOR	-0.842129	-0.859468	0.00119856	0.00119856
LCP1	-2.92344	-3.43177	0.00838993	0.0029964
LDHA	-2.32397	-2.80218	0.0157811	0.0197763
LGALS1	1.06203	0.994158	0.330803	0.306632
LGALS8	-1.41935	-1.54163	0.00219736	0.00319616
LHFPL2	-2.01648	-2.27055	0.00139832	0.00159808
LILRB1	-1.23455	-1.55778	0.00799041	0.00719137
LIMS1	-2.35488	-2.36799	0.00619257	0.00419497
LIN7C	-1.19189	-1.29708	0.00339592	0.00259688
LINC00963	-0.982808	-0.964787	0.0531362	0.0343588
LIPA	-4.6916	-5.66503	0.02497	0.0113863
LITAF	-1.81533	-1.95069	0.0323612	0.0315621
LLPH	-0.792031	-0.647616	0.0429485	0.0497403
LMAN2	-1.14556	-1.01084	0.0251698	0.0419497
LMBRD1	-0.860262	-0.76797	0.0371554	0.0561326
LMNA	-1.12344	-1.94023	0.261886	0.101478
LNPEP	-1.3695	-1.56151	0.014982	0.0107871
LNPK	-1.12607	-0.918671	0.0187775	0.019976
LPCAT2	-0.883733	-0.799862	0.0920895	0.0769077
LPL	-0.826244	-1.63323	0.295445	0.229724
LPP	-1.06174	-1.455	0.0303636	0.0125849
LPXN	-0.953303	-1.31416	0.082501	0.0473432
LRP1	-1.947	-1.76951	0.0836996	0.0846984
LRPAP1	-2.22108	-1.98765	0.0189772	0.0397523
LRPPRC	-2.15828	-2.21072	0.00359569	0.00219736
LRRC57	-0.836256	-0.669591	0.00319616	0.00878945
LRRFIP1	-2.93671	-3.36634	0.0363564	0.0215741
LSM14A	-1.29888	-1.45916	0.00139832	0.000599281
LST1	-1.86574	-2.14144	0.0315621	0.0119856
LTA4H	-2.59437	-2.75049	0.0647223	0.0443468
LTN1	-0.834157	-0.826967	0.00419497	0.00579305
LTV1	-1.0393	-0.978363	0.00599281	0.00659209
LUC7L3	-0.89585	-1.01816	0.164602	0.106872
LUZP1	-1.13469	-1.08375	0.00519377	0.00419497
LY6E	2.80258	3.07136	0.0617259	0.0321614
LY86	1.00836	1.25549	0.0465441	0.0635238
LYN	-2.17731	-2.35488	0.0247703	0.0245705
LYRM2	-0.875463	-0.968488	0.0029964	0.00419497
LYST	-1.26631	-1.91762	0.0111866	0.0119856
LYZ	2.87002	2.20214	0.247703	0.23332
LZIC	-1.12639	-1.05669	0.0113863	0.00938873
M6PR	-2.76312	-2.78544	0.000799041	0.00019976
MACF1	-1.63847	-1.84937	0.000998801	0.00139832
MAF	-1.20677	-1.29123	0.0121854	0.00858969
MAFB	-1.28301	-1.34226	0.0195765	0.0161806
MAFF	-1.4399	-1.41638	0.0143827	0.0103875
MAGT1	-1.39645	-1.52711	0.0119856	0.00819017
MAN1A1	-2.36551	-2.40969	0.00359569	0.00619257
MAN1A2	-0.900181	-0.966409	0.0613264	0.0497403
MAN2A1	-1.37487	-1.62015	0.0109868	0.0107871
MAN2B2	-1.43326	-1.09386	0.0645226	0.14183
MANBA	-1.23648	-1.20804	0.00619257	0.00339592
MANEA	-0.972844	-1.00756	0.00219736	0.0029964
MAP1LC3B	-1.5698	-1.99651	0.0645226	0.0281662
MAP3K2	-1.19533	-1.46698	0.0125849	0.00819017
MAP3K8	-0.865503	-1.11195	0.0259688	0.0231722
MAP4	-1.69719	-1.76208	0.054135	0.0495406
MAP4K5	-1.14403	-1.03564	0.0329604	0.0313624
MAP7D1	-2.50186	-2.01932	0.00819017	0.0123851
MAPK1	-1.35733	-1.23914	0.00219736	0.00399521
MAPK6	-0.892372	-0.806921	0.0303636	0.0329604
MAPKAP1	-1.45145	-1.45328	0.0407511	0.0377547
MAPKAPK2	-1.07882	-1.02855	0.0183779	0.0109868
MAPRE1	-0.968149	-1.13899	0.0131842	0.00898921
MARCO	1.39244	-0.817627	0.416101	0.401318
MARF1	-1.14343	-1.33552	0.0131842	0.00759089
MARK2	-0.990924	-0.953839	0.00679185	0.00619257
MARK3	-0.912806	-0.864734	0.044147	0.0513384
MB21D1	-0.905058	-0.9284	0.00819017	0.0173791
MBD2	-1.61104	-1.90984	0.00439473	0.00739113
MBD4	-0.782542	-1.01512	0.00279664	0.0111866
MBNL1	-2.06992	-1.68414	0.00739113	0.0139832
MBNL2	-0.775675	-0.924199	0.000998801	0.00139832
MBP	-2.06078	-2.02649	0.00559329	0.00838993
MBTPS1	-1.02121	-1.01984	0.00419497	0.00779065
MCEMP1	-3.13743	-1.93581	0.0417499	0.122253
MCFD2	-1.2189	-0.851995	0.0571314	0.14183
MCMBP	-0.834546	-1.13317	0.0145825	0.0165801
MCOLN1	-1.48212	-1.57387	0.00279664	0.00339592
MCUB	-0.957071	-1.13943	0.024171	0.0171794
MDFIC	-1.00895	-1.15515	0.0179784	0.0165801
MDM2	-1.16226	-1.13016	0.0163803	0.0245705
ME2	-1.65219	-1.49887	0.0171794	0.014183
MEAF6	-1.0835	-0.944214	0.00319616	0.00579305
MED13	-1.21253	-1.1795	0.0125849	0.0203755
MED4	-0.764128	-0.819536	0.0677187	0.0791051
MED8	-0.885015	-0.945798	0.00799041	0.00639233
MEF2A	-1.21998	-1.33798	0.0451458	0.0255693
MEGF9	-1.59345	-1.90096	0.0175789	0.0135837
METAP2	-1.32709	-1.13667	0.0203755	0.0389533
METTL5	-0.786908	-0.757927	0.038354	0.0369557
METTL9	-1.7672	-1.38158	0.0155813	0.0155813
MFSD1	-1.5381	-1.55424	0.0263684	0.0181782
MFSD10	-0.888258	-0.982444	0.00619257	0.00679185
MFSD6	-1.4772	-1.93195	0.000998801	0.00179784
MGAT1	-0.770624	-0.782679	0.14203	0.122853
MGAT4A	-0.750765	-0.715669	0.136037	0.108869
MGAT5	-0.787425	-1.00893	0.00379545	0.00239712
MGEA5	-2.01985	-1.87441	0.00119856	0.00179784
MGST1	-0.80168	-1.21854	0.247503	0.203556
MGST3	3.74157	2.65092	0.0661207	0.118658
MICAL1	-0.926832	-0.955835	0.00179784	0.00119856
MIF	0.880644	0.569505	0.164003	0.294447
MIIP	-0.775688	-0.675143	0.0261686	0.0447463
MINDY2	-1.03107	-1.06798	0.00119856	0.00179784
MINK1	-1.03321	-1.07814	0.0303636	0.0245705
MINOS1	-1.05233	-1.30508	0.163204	0.0864962
MIS18BP1	-0.873047	-0.971497	0.120455	0.0932881
MITF	-1.11244	-1.07545	0.00159808	0.00319616
MKRN1	-1.32659	-1.3527	0.0287655	0.0177787
MLEC	-1.65322	-1.88553	0.0507391	0.029165
MLKL	-1.06678	-1.00391	0.0329604	0.0339592
MME	-1.23954	-0.124442	0.212145	0.464842
MNDA	1.76125	1.83342	0.134439	0.115062
MOB1A	-2.09639	-2.17488	0.00019976	0.00019976
MOB1B	-0.842987	-0.845215	0.00159808	0.00279664
MORF4L2	-1.80433	-1.93456	0.00019976	0.000599281
MOSPD2	-0.926624	-0.890985	0.103676	0.0797044
MPC1	-1.32974	-1.43978	0.0119856	0.00739113
MPC2	-0.766154	-0.804995	0.0511386	0.0447463
MPHOSPH10	-0.782601	-0.870322	0.00339592	0.00419497
MPHOSPH8	-1.78875	-1.6723	0.00179784	0.00459449
MPLKIP	-1.29302	-1.2296	0.00159808	0.000998801
MPP1	-1.18759	-1.23446	0.0193767	0.0179784
MPZL1	-1.17041	-1.25667	0.00139832	0.00219736
MR1	-1.82743	-1.78935	0.0123851	0.0131842
MRC1	-5.05861	-4.35197	0.0259688	0.0251698
MRPL13	-1.19568	-1.05155	0.028366	0.0327607
MRPL15	-1.17368	-1.11159	0.00019976	0.00019976
MRPL16	-1.23872	-1.16024	0.00619257	0.0107871
MRPL19	-0.875906	-0.848969	0.0169796	0.0235717
MRPL20	-0.879209	-0.92835	0.0219736	0.0145825
MRPL21	-0.793042	-0.638804	0.0153815	0.0345585
MRPL41	-1.00031	-1.00138	0.0175789	0.0171794
MRPL47	-0.829902	-0.809248	0.0239712	0.0197763
MRPS34	-1.1128	-1.17142	0.0169796	0.0133839
MRPS35	-0.79641	-0.818731	0.211746	0.154415
MRPS5	-0.961175	-1.033	0.0471434	0.0331602
MS4A4A	-1.50852	-1.38363	0.0369557	0.0527367
MSH6	-0.853159	-0.862272	0.000599281	0.000399521
MSN	-2.73255	-2.70185	0.0147823	0.0105873
MSR1	-4.22331	-4.57274	0.0235717	0.0143827
MT-ATP6	-5.11646	-4.66069	0.00559329	0.00459449
MT-ATP8	-1.7117	-2.29199	0.0237715	0.0147823
MTCH1	-1.50064	-1.45687	0.00838993	0.00838993
MT-CO1	-9.08918	-8.19071	0.0029964	0.00319616
MT-CO2	-5.98309	-4.54258	0.0267679	0.03336
MT-CO3	-8.73682	-8.04732	0.00339592	0.00179784
MT-CYB	-4.58378	-5.18155	0.0119856	0.0029964
MTDH	-1.43106	-1.34451	0.0355573	0.0343588
MTHFD2	-1.0819	-1.28474	0.00359569	0.00579305
MTMR12	-0.909784	-0.909089	0.00219736	0.0029964
MTMR6	-0.892581	-0.901573	0.0297643	0.0209748
MT-ND1	-2.70725	-1.76222	0.0996804	0.185777
MT-ND2	-5.26169	-5.65353	0.00419497	0.00459449
MT-ND3	-1.20653	-1.66788	0.242109	0.187974
MT-ND4	-5.84748	-5.58379	0.00639233	0.00279664
MT-ND4L	-3.51481	-3.45423	0.00479425	0.00259688
MT-ND5	-2.18583	-2.17191	0.130843	0.113863
MTPN	-0.772289	-0.826463	0.15022	0.144027
MUT	-0.889219	-0.887385	0.0029964	0.00319616
MVP	-0.91634	-1.03899	0.0898921	0.0587295
MX1	1.00316	0.674943	0.246904	0.318018
MYCBP2	-0.875943	-1.14379	0.0227727	0.0177787
MYH9	-2.47049	-2.45351	0.0227727	0.0177787
MYL12B	-0.814946	-0.492797	0.136436	0.263284
MYL6	-4.40535	-3.21056	0.0343588	0.0677187
MYO1E	-1.37943	-1.197	0.000799041	0.00279664
MYO1F	-1.27601	-1.44136	0.0131842	0.00739113
MYO5A	-1.55171	-1.71816	0.000799041	0.00139832
MYO6	-1.06988	-1.3636	0.049141	0.024171
MYO9B	-2.24919	-2.16534	0.00319616	0.00259688
MYOF	-1.52886	-1.43712	0.00659209	0.0133839
MYSM1	-0.99473	-1.2014	0.00019976	0.00019976
NAA15	-0.901448	-0.937333	0.0289652	0.0355573
NAA50	-1.68883	-1.4292	0.00898921	0.0177787
NACA	1.07087	0.464645	0.256892	0.354774
NAGA	-0.764509	-0.685568	0.0373552	0.0445465
NAMPT	-1.22543	-1.56169	0.132441	0.0621254
NANS	-1.07476	-0.99699	0.0347583	0.0519377
NAP1L1	-1.79842	-1.78493	0.059129	0.0619257
NAP1L4	-1.46632	-1.30248	0.00918897	0.0137835
NAPG	-0.911198	-0.714981	0.0301638	0.0407511
NARS	-1.93095	-1.76906	0.0407511	0.0401518
NBN	-1.63639	-1.52514	0.00359569	0.00399521
NBR1	-1.25486	-1.32723	0.0209748	0.0181782
NCBP2	-1.22465	-1.17544	0.00998801	0.00898921
NCEH1	-3.24842	-3.23952	0.00159808	0.00119856
NCF2	-2.47833	-3.06632	0.00878945	0.0019976
NCK1	-1.47156	-1.41093	0.0129844	0.00779065
NCKAP1L	-1.50922	-1.84071	0.00599281	0.00918897
NCL	-1.80434	-1.76718	0.0571314	0.0615262
NCOA4	-0.982287	-0.92725	0.0379545	0.0659209
NCOR1	-2.18456	-1.99167	0.00459449	0.00998801
NCSTN	-1.0053	-0.868065	0.0263684	0.0347583
NDFIP1	-1.1405	-1.28117	0.00479425	0.0029964
NDUFA10	-1.04043	-1.07727	0.00459449	0.00279664
NDUFA11	-0.918101	-1.39558	0.0926888	0.0621254
NDUFA12	-0.768246	-0.763304	0.139632	0.111067
NDUFA13	-1.21154	-1.74775	0.150419	0.0904914
NDUFA3	1.26465	1.29423	0.0687175	0.0471434
NDUFA4	1.58969	1.76982	0.185178	0.185178
NDUFA5	-1.28876	-1.27582	0.068318	0.0381542
NDUFAF8	-0.854374	-0.936318	0.00239712	0.00119856
NDUFB1	1.14448	1.67789	0.264483	0.150819
NDUFB2	-1.88372	-0.695639	0.0848981	0.339592
NDUFB5	-1.03861	-0.962959	0.0409509	0.0487415
NDUFB7	-1.75872	-1.74461	0.0105873	0.0139832
NDUFB8	-1.50904	-1.72563	0.034159	0.0125849
NDUFB9	-1.16022	-1.00174	0.110068	0.0805034
NDUFC2	-1.54507	-1.71592	0.0609269	0.0475429
NDUFS1	-1.15374	-1.17764	0.0127847	0.00799041
NDUFS2	-0.939299	-0.841106	0.00179784	0.00259688
NDUFS4	-1.75944	-1.45591	0.0187775	0.0175789
NEAT1	-1.78995	-1.93429	0.0884938	0.0595286
NECAP2	-1.24476	-0.950585	0.0671195	0.0779065
NEDD8	-0.949571	-0.821079	0.114063	0.118857
NEK6	-1.73549	-1.65162	0.00019976	0.000399521
NEK7	-1.12482	-1.18456	0.00179784	0.00119856
NELFCD	-0.891476	-0.940946	0.00179784	0.000799041
NEU1	-0.958406	-1.2224	0.00419497	0.00239712
NFE2L2	-1.1262	-1.30775	0.00159808	0.00219736
NIFK	-1.02709	-0.972938	0.0303636	0.029964
NIN	-1.62021	-2.04179	0.00019976	0.00019976
NIPA2	-1.50243	-1.57964	0.000998801	0.00119856
NIPBL	-1.67985	-2.04426	0.0407511	0.0265681
NIPSNAP2	-1.26998	-1.46395	0.00159808	0.000998801
NIT2	-0.755065	-0.547225	0.0381542	0.0749101
NKTR	-0.827633	-0.899224	0.0653216	0.0429485
NLRC4	-0.96853	-1.01062	0.0213744	0.0195765
NMD3	-0.897609	-0.824777	0.00159808	0.00699161
NNT	-0.813118	-0.867448	0.00019976	0.000399521
NOB1	-0.781159	-0.704978	0.00998801	0.0113863
NOL8	-1.47806	-1.48397	0.00179784	0.00259688
NONO	-0.869455	-0.746887	0.00719137	0.0117859
NOP10	4.6326	2.91668	0.0103875	0.0601278
NOP14	-1.06623	-1.20645	0.00599281	0.00759089
NOP53	-1.43804	-1.37458	0.0157811	0.0193767
NORAD	-1.81357	-2.22126	0.00019976	0.000998801
NPC2	-1.01455	-1.26139	0.114862	0.0665202
NPL	-0.761589	-0.955954	0.0227727	0.0113863
NPTN	-1.45785	-1.52153	0.00019976	0.00019976
NR3C1	-0.782627	-0.518665	0.172393	0.19976
NRAS	-1.03717	-1.06727	0.000399521	0.000599281
NRBP1	-1.4247	-1.3999	0.00019976	0.00219736
NRDC	-1.52321	-1.51323	0.0269676	0.0163803
NRIP1	-1.6092	-1.91793	0.0407511	0.073312
NRP1	-1.7706	-2.09054	0.00159808	0.00239712
NSD1	-1.79227	-1.73353	0.00139832	0.00119856
NSD3	-1.0037	-1.19349	0.00119856	0.0019976
NSL1	-0.838138	-0.806597	0.0197763	0.0225729
NSMAF	-1.35223	-1.15184	0.00399521	0.00419497
NSRP1	-1.08881	-1.11053	0.0029964	0.00379545
NSUN2	-0.833528	-0.796119	0.0019976	0.00219736
NT5C2	-1.19521	-1.13893	0.000998801	0.00878945
NTAN1	-1.63734	-1.62021	0.000399521	0.00119856
NUB1	-1.07311	-1.09074	0.0651219	0.0381542
NUCB1	-1.83322	-2.07204	0.0119856	0.00759089
NUCKS1	-1.37214	-1.12086	0.0499401	0.0579305
NUDC	-1.13007	-1.07179	0.00639233	0.0103875
NUFIP2	-1.53427	-2.0183	0.000799041	0.00279664
NUMB	-1.78252	-1.77929	0.00119856	0.00179784
NUPR1	1.99749	1.74965	0.127247	0.120256
NUS1	-1.34796	-1.53362	0.00019976	0.00019976
NUTF2	-0.940278	-1.02997	0.0151818	0.0127847
OAS2	-1.1246	-1.1164	0.0565322	0.0649221
OAZ1	0.93703	0.830229	0.339992	0.351578
OGFRL1	-1.8815	-1.96486	0.00419497	0.00559329
OIP5-AS1	-2.08376	-2.27507	0.000599281	0.000799041
OLA1	-1.05641	-1.15691	0.0327607	0.029165
OLR1	-0.829447	-0.873786	0.391131	0.319816
OPA1	-1.81029	-1.93242	0.000799041	0.00159808
OPN3	-2.08645	-2.13576	0.00219736	0.00519377
ORMDL1	-0.752757	-0.824248	0.0687175	0.049141
OS9	-2.01053	-2.50212	0.000599281	0.000799041
OSBPL11	-1.9817	-2.49765	0.0281662	0.0143827
OSBPL1A	-1.45508	-1.63542	0.0101878	0.00858969
OSBPL2	-0.90264	-0.919406	0.0321614	0.0301638
OSBPL8	-2.10896	-1.71882	0.00699161	0.00779065
OSBPL9	-0.881598	-0.934315	0.0411506	0.0263684
OSCAR	-0.903599	-0.934133	0.0673192	0.0559329
OST4	2.44442	1.58131	0.0627247	0.148422
OSTC	-1.33797	-1.42208	0.00219736	0.00319616
OSTF1	-0.939612	-0.923346	0.0813024	0.0789053
OSTM1	-1.07879	-1.24435	0.0477427	0.0281662
OXR1	-1.87492	-1.80312	0.00359569	0.0111866
OXSR1	-1.04062	-1.3802	0.0163803	0.0109868
P2RY13	-0.938218	-0.941049	0.00479425	0.00559329
P4HB	-1.23305	-1.32673	0.0323612	0.028366
PABPC1	-1.92806	-1.79197	0.182581	0.150619
PABPC4	-1.19243	-1.52102	0.0389533	0.014183
PACSIN2	-1.01975	-1.1649	0.00359569	0.00539353
PAFAH1B1	-1.88843	-1.95576	0.000399521	0.000399521
PAFAH1B2	-2.01581	-1.96999	0.00019976	0.000599281
PAIP1	-0.850846	-0.761991	0.0415501	0.0649221
PAK1IP1	-0.779996	-0.791672	0.0173791	0.0157811
PAK2	-2.3117	-2.19264	0.00219736	0.00779065
PANK2	-0.771638	-0.828203	0.0029964	0.00319616
PANK3	-0.941757	-1.18616	0.02497	0.019976
PAPD4	-0.89821	-0.878714	0.000799041	0.00119856
PAPOLA	-2.29889	-2.23243	0.000599281	0.00159808
PAPSS1	-1.71117	-1.79345	0.00619257	0.014982
PARP1	-1.28772	-1.32123	0.000998801	0.00259688
PARP14	-1.1918	-1.62596	0.0755094	0.0349581
PARP4	-2.96408	-3.24208	0.00159808	0.0019976
PARP9	-0.759374	-0.264968	0.204954	0.373951
PARVG	-1.34814	-1.69328	0.0019976	0.00759089
PBDC1	-1.30486	-1.18416	0.00819017	0.00938873
PBRM1	-1.01305	-1.04173	0.0161806	0.0101878
PCBP1	-1.27371	-1.06103	0.014183	0.0815022
PCBP2	-1.42717	-1.42694	0.0195765	0.0169796
PCCB	-0.755982	-0.673932	0.00819017	0.00918897
PCF11	-0.851409	-0.974295	0.0115861	0.00799041
PCGF5	-1.30882	-1.25533	0.000998801	0.00139832
PCM1	-2.25454	-2.25095	0.0265681	0.0365561
PCMT1	-1.25268	-1.30682	0.0107871	0.00519377
PCMTD1	-1.92292	-1.86338	0.0227727	0.0127847
PCNP	-0.833287	-0.929205	0.0585298	0.0373552
PCNT	-0.889024	-0.945873	0.00179784	0.00159808
PCOLCE2	-3.84219	-3.49247	0.0205753	0.0197763
PCYOX1	-0.992834	-1.07641	0.0243708	0.0123851
PCYT1A	-0.965975	-1.31627	0.134239	0.0599281
PDAP1	-0.968543	-1.01526	0.0281662	0.0227727
PDCD10	-1.29037	-1.23484	0.0293648	0.0563324
PDCD2	-0.979823	-0.894024	0.00659209	0.00998801
PDCD4	-1.48385	-1.76009	0.0101878	0.0103875
PDCD6	-1.11392	-1.00915	0.0155813	0.0247703
PDCD6IP	-0.983093	-1.2143	0.0243708	0.0189772
PDE4DIP	-1.18099	-1.36846	0.0225729	0.0115861
PDE8A	-0.8845	-0.736424	0.00179784	0.00579305
PDHA1	-1.4054	-1.23323	0.000399521	0.00139832
PDHB	-0.947416	-0.916852	0.00159808	0.0019976
PDIA3	-2.33091	-2.29089	0.0603276	0.0419497
PDIA4	-1.94115	-1.92759	0.00019976	0.000799041
PDIA6	-2.93575	-2.9837	0.0019976	0.00159808
PDK4	-1.27804	-1.81429	0.100879	0.0831003
PDLIM5	-1.40914	-1.35277	0.00179784	0.00279664
PDS5A	-1.38824	-1.68017	0.00119856	0.0019976
PDXDC1	-1.11558	-1.13339	0.00359569	0.00319616
PDXK	-1.55403	-1.63711	0.029165	0.0349581
PEA15	-1.10556	-1.11583	0.00239712	0.00219736
PEBP1	1.74441	1.87331	0.119457	0.0946864
PECAM1	-2.15929	-3.11684	0.0860967	0.0551338
PEPD	-0.819258	-1.03673	0.0453456	0.0609269
PFDN1	-0.876626	-0.581892	0.220336	0.247903
PFDN2	-0.874765	-0.945051	0.0303636	0.0207751
PFDN5	1.64952	1.89248	0.168198	0.156013
PFKL	-0.858081	-0.889291	0.0313624	0.0271674
PFN1	-1.77932	-1.0418	0.2497	0.290451
PGD	-1.10033	-0.784421	0.0958849	0.110068
PGGT1B	-1.41358	-1.377	0.000799041	0.000998801
PGK1	-1.09883	-1.13311	0.164403	0.14203
PGM2	-1.29402	-1.19381	0.000399521	0.000799041
PGRMC2	-0.912335	-0.986535	0.0103875	0.00679185
PHACTR1	-1.22714	-1.07416	0.0303636	0.0385537
PHACTR2	-1.37245	-1.21651	0.0207751	0.0181782
PHAX	-0.762092	-0.955578	0.00279664	0.00119856
PHF20L1	-1.16218	-1.1065	0.00679185	0.00679185
PHF3	-1.38607	-1.64947	0.0235717	0.023372
PHKB	-1.19066	-1.31122	0.00019976	0.000799041
PHLDA3	-1.01324	-1.11271	0.0759089	0.0631243
PHTF2	-1.16637	-0.874208	0.0115861	0.0307631
PI4K2A	-0.773529	-0.844843	0.00359569	0.00379545
PIAS1	-1.93333	-1.69898	0.00599281	0.00978825
PICALM	-2.14309	-2.60247	0.0443468	0.0231722
PIGBOS1	-0.780339	-1.00775	0.00139832	0.000998801
PIGT	-1.10749	-1.02044	0.0029964	0.00579305
PIK3AP1	-1.77567	-1.87426	0.00579305	0.00479425
PIK3C3	-0.791605	-0.717503	0.0363564	0.0509389
PIK3CA	-0.780611	-1.03361	0.00259688	0.00439473
PIK3CB	-0.955114	-0.897554	0.0397523	0.0495406
PIK3R1	-1.54582	-1.44972	0.00179784	0.00239712
PILRA	-0.783127	-0.739987	0.189772	0.169796
PIP4K2A	-1.02617	-1.07654	0.0209748	0.0129844
PITPNA	-0.881283	-1.06997	0.0229724	0.00699161
PITPNB	-1.63889	-1.84642	0.00539353	0.00239712
PJA2	-1.65738	-1.95311	0.000799041	0.000599281
PKM	-1.77257	-2.18526	0.0201758	0.0153815
PLA2G15	-1.46811	-1.32537	0.0111866	0.0197763
PLAUR	-1.51841	-1.42305	0.0159808	0.0193767
PLBD1	-3.62005	-3.64364	0.00239712	0.00139832
PLD3	1.06718	0.68272	0.214942	0.265282
PLEC	-1.41598	-1.39481	0.0193767	0.02497
PLEK	0.982027	0.83742	0.176788	0.245106
PLGRKT	-0.827689	-0.895983	0.0133839	0.0153815
PLIN3	-1.51963	-1.43312	0.00519377	0.0101878
PLOD3	-0.812149	-1.05415	0.000799041	0.000799041
PLPBP	-1.09842	-1.09436	0.0029964	0.00419497
PLRG1	-1.21895	-1.19829	0.000799041	0.00159808
PLXDC2	-2.82961	-3.19873	0.0103875	0.00699161
PMP22	-1.11784	-1.17098	0.0213744	0.0135837
PNISR	-1.25667	-1.20051	0.0337595	0.0263684
PNN	-0.852825	-1.04931	0.0353576	0.0225729
PNPLA6	-1.08727	-1.29933	0.121055	0.088294
POGK	-1.04203	-1.08775	0.0215741	0.0171794
POLD3	-1.07689	-1.32303	0.00359569	0.00479425
POLE4	-0.813019	-0.765105	0.0417499	0.0305633
POLR1D	-0.992089	-0.88047	0.063324	0.0848981
POLR2B	-0.754566	-0.669498	0.078306	0.0934878
POLR2G	-0.979505	-0.958195	0.00938873	0.00579305
POLR2L	1.30833	0.604781	0.106672	0.268877
POLR3GL	-1.05427	-1.07938	0.0113863	0.00898921
POMP	-1.12596	-1.22131	0.0996804	0.0617259
POP4	-0.81482	-0.770688	0.0155813	0.0165801
POR	-2.20594	-3.21088	0.053336	0.0251698
PPA2	-1.10558	-0.954711	0.0269676	0.0273672
PPCS	-1.00717	-1.09389	0.043348	0.0439473
PPDPF	-0.759016	-0.971109	0.268478	0.189373
PPFIA1	-1.14246	-1.44727	0.0405513	0.0225729
PPHLN1	-1.11912	-1.09816	0.00279664	0.00439473
PPIA	1.4151	2.00375	0.228526	0.146424
PPID	-1.29106	-1.20616	0.02497	0.0227727
PPIG	-1.00575	-0.903661	0.0205753	0.0531362
PPIL4	-1.14822	-1.23962	0.00019976	0.000399521
PPIP5K2	-1.87838	-1.75906	0.00419497	0.00219736
PPM1A	-0.923869	-1.05342	0.00159808	0.000599281
PPM1G	-1.4598	-1.59823	0.0429485	0.0259688
PPM1K	-0.945548	-0.813063	0.0325609	0.0373552
PPP1CA	-2.09503	-2.23251	0.00359569	0.00259688
PPP1CB	-1.09584	-1.34088	0.0243708	0.014982
PPP1CC	-1.89635	-1.6311	0.00779065	0.00898921
PPP1R12A	-2.02893	-2.14889	0.0019976	0.00139832
PPP1R15A	-0.845193	-0.761977	0.155014	0.166201
PPP1R2	-1.08946	-1.18515	0.00339592	0.00419497
PPP1R21	-1.48978	-1.53517	0.00019976	0.000399521
PPP1R7	-1.31904	-1.40692	0.00339592	0.00359569
PPP2CA	-1.36117	-1.17445	0.00759089	0.00998801
PPP2R3C	-1.44288	-1.31834	0.00799041	0.00819017
PPP2R5A	-1.53262	-1.60907	0.0029964	0.00219736
PPP3CA	-1.47877	-1.13657	0.0247703	0.0231722
PPP4C	-1.40033	-1.37	0.00419497	0.00539353
PPP4R2	-1.24072	-1.06311	0.0461446	0.0331602
PPP4R3B	-2.07795	-1.95172	0.00019976	0.00019976
PPT1	-1.61053	-1.26725	0.123851	0.137435
PRDM2	-1.58872	-1.46374	0.00279664	0.00978825
PRDX1	1.2387	1.43534	0.229525	0.2497
PRDX4	0.955558	0.56331	0.156812	0.278266
PRELID1	-0.751212	-0.619036	0.214343	0.229724
PRELID3B	-0.764316	-0.757312	0.00379545	0.00419497
PRKACB	-1.28407	-0.896592	0.0175789	0.029964
PRKAR1A	-1.18847	-1.57407	0.000998801	0.00619257
PRKCD	-1.03393	-0.929089	0.0153815	0.024171
PRKDC	-1.26826	-1.15164	0.0355573	0.0211746
PRKRIP1	-0.843175	-0.857669	0.000998801	0.000998801
PRNP	-2.37593	-2.22284	0.00399521	0.00519377
PRPF38B	-1.67601	-1.8958	0.0115861	0.00858969
PRPF40A	-1.79023	-1.73807	0.0151818	0.0205753
PRPF4B	-1.58724	-1.77021	0.0157811	0.00819017
PRPF8	-0.834545	-0.79515	0.0289652	0.0193767
PRR14L	-0.753004	-0.777188	0.0425489	0.0271674
PRRC2C	-1.38077	-1.33678	0.0339592	0.0255693
PSAP	-5.62489	-5.03125	0.0159808	0.0231722
PSENEN	-0.984244	-1.07685	0.0447463	0.0223732
PSMA3	-1.03095	-0.938397	0.102078	0.126049
PSMA7	-1.78296	-1.03197	0.0890931	0.191171
PSMB10	0.756189	0.385886	0.126448	0.282661
PSMB2	-0.889599	-0.905094	0.0349581	0.0451458
PSMB6	-1.5002	-0.975039	0.10867	0.179385
PSMC2	-0.751277	-0.935037	0.131442	0.0888933
PSMC3	-0.790754	-1.02974	0.132241	0.0549341
PSMC5	-0.986272	-1.21636	0.0235717	0.00799041
PSMD1	-1.15969	-1.23772	0.0579305	0.0463444
PSMD10	-0.99042	-1.16458	0.00759089	0.00419497
PSMD12	-1.29898	-1.51212	0.000599281	0.00019976
PSMD14	-1.8226	-2.17977	0.00019976	0.00019976
PSMD2	-1.53121	-1.52267	0.00019976	0.00319616
PSMD3	-0.770249	-0.809743	0.0113863	0.0117859
PSMD4	-0.935838	-0.94165	0.0111866	0.0185777
PSMD7	-1.8977	-1.59465	0.00179784	0.00439473
PSMD8	-0.859978	-0.804363	0.0439473	0.0461446
PSME1	2.33485	2.15532	0.087495	0.0599281
PSME4	-1.15637	-1.28904	0.0353576	0.0195765
PTAFR	-3.39152	-3.26421	0.000399521	0.000998801
PTBP3	-1.24869	-1.24542	0.0980823	0.0689173
PTCD3	-0.759475	-0.815184	0.0331602	0.0171794
PTEN	-0.841232	-1.12915	0.00479425	0.00519377
PTGER4	-0.93688	-0.927087	0.0994806	0.10028
PTGES3	-1.65627	-1.73997	0.0193767	0.0279664
PTMA	-3.55101	-2.73915	0.0269676	0.0485417
PTMS	-1.71009	-2.21313	0.0201758	0.00938873
PTP4A2	-1.37886	-1.69583	0.00719137	0.00559329
PTPN1	-1.01026	-0.891409	0.0833	0.152617
PTPN11	-0.786671	-0.507517	0.147024	0.202557
PTPN12	-1.87706	-1.9821	0.00898921	0.0185777
PTPN2	-0.953756	-0.889913	0.0327607	0.0269676
PTPN6	-1.43354	-1.64371	0.0197763	0.0251698
PTPRA	-1.25477	-1.4123	0.0367559	0.0303636
PTPRC	-2.16508	-1.56701	0.044147	0.0427487
PTPRO	-0.93749	-0.987582	0.0139832	0.0135837
PTTG1IP	-1.5491	-1.8786	0.0587295	0.0453456
PUM2	-1.00612	-0.846175	0.0187775	0.0305633
PURB	-0.895313	-0.929572	0.00139832	0.0029964
PWP1	-0.826305	-0.820842	0.0271674	0.0295645
PYGB	-0.756079	-0.938001	0.0185777	0.0269676
PYGL	-1.34553	-1.52366	0.00019976	0.000599281
QKI	-0.803709	-0.391257	0.131043	0.360767
R3HDM1	-0.951081	-0.873908	0.0247703	0.02497
RAB10	-2.39634	-2.26452	0.00279664	0.00339592
RAB11A	-0.767872	-0.90291	0.0153815	0.00799041
RAB14	-0.809845	-0.882063	0.192369	0.185577
RAB1A	-2.00241	-1.92387	0.000399521	0.000399521
RAB21	-1.39492	-1.56183	0.00219736	0.00239712
RAB22A	-1.17391	-1.24269	0.000399521	0.000399521
RAB2A	-1.17938	-1.39856	0.0637235	0.0231722
RAB4A	-1.41255	-1.30144	0.019976	0.00898921
RAB5A	-1.33199	-1.2935	0.00519377	0.00539353
RAB7A	-2.36882	-2.49806	0.00419497	0.00379545
RAB8A	-1.15727	-1.20739	0.0131842	0.0119856
RAB8B	-2.01017	-1.78332	0.0115861	0.0137835
RABEP1	-1.16667	-1.20377	0.0119856	0.0213744
RABGAP1	-1.03947	-0.903194	0.00539353	0.00619257
RAC1	-1.95038	-2.48326	0.0681183	0.0539353
RAC2	-0.765554	-1.01085	0.0753096	0.0713144
RAD17	-0.876705	-0.810134	0.00699161	0.00599281
RAD21	-1.82503	-1.95191	0.000399521	0.00179784
RAD23B	-1.08193	-1.31848	0.0313624	0.0171794
RALB	-0.945669	-1.13694	0.0425489	0.0227727
RALBP1	-1.00533	-1.02518	0.0645226	0.0771075
RANBP1	-0.763425	-0.807435	0.02497	0.0137835
RAP1A	-3.60138	-3.36931	0.000599281	0.000998801
RAP1GDS1	-0.965759	-0.923886	0.0213744	0.0187775
RAP2A	-0.975521	-1.25511	0.00319616	0.0019976
RAP2B	-1.15162	-1.21355	0.00918897	0.00918897
RAP2C	-0.913091	-1.09273	0.000399521	0.000799041
RAPGEF1	-1.65145	-1.81561	0.0019976	0.000998801
RARS	-1.05978	-1.21496	0.00998801	0.0119856
RARS2	-1.40966	-1.43076	0.00019976	0.000399521
RASA1	-1.24416	-1.30621	0.00179784	0.00219736
RASAL2	-0.925868	-0.919364	0.123851	0.0930883
RASGEF1B	-1.86811	-1.9481	0.00119856	0.00159808
RASSF3	-0.781501	-0.857968	0.00858969	0.0105873
RASSF5	-1.37336	-1.5535	0.00219736	0.00339592
RB1	-1.23783	-1.29124	0.00019976	0.00019976
RB1CC1	-0.824106	-0.784237	0.0719137	0.0381542
RBBP4	-1.08055	-1.37135	0.00898921	0.00619257
RBBP6	-0.949458	-0.934238	0.0175789	0.0215741
RBBP7	-1.12441	-0.952684	0.0147823	0.0113863
RBM19	-1.14279	-1.31118	0.00019976	0.00019976
RBM22	-1.00321	-0.867243	0.0123851	0.0113863
RBM23	-1.30905	-1.36662	0.0115861	0.0131842
RBM25	-2.11051	-2.0175	0.00379545	0.00639233
RBM26	-0.79102	-0.840124	0.0181782	0.00759089
RBM39	-2.2674	-2.09885	0.00319616	0.00319616
RBM47	-1.06972	-1.31502	0.024171	0.0175789
RBM8A	-1.21433	-1.47744	0.0143827	0.0147823
RBMS1	-0.89922	-0.981085	0.00439473	0.00779065
RBMX	-1.42214	-1.57196	0.00759089	0.00739113
RBPJ	-2.34796	-2.09437	0.0117859	0.0201758
RCAN3	-1.04463	-0.856906	0.00779065	0.00918897
RCC2	-0.904646	-0.887936	0.0109868	0.0115861
RCN2	-1.51909	-1.54789	0.00179784	0.00159808
RCOR1	-1.03436	-1.11508	0.000599281	0.00119856
RDH11	-0.889526	-1.0769	0.101079	0.048342
RDX	-1.64007	-1.53606	0.0183779	0.0119856
RECQL	-0.971873	-1.15668	0.0321614	0.0289652
REEP3	-1.86006	-1.74015	0.00439473	0.00439473
REL	-0.93478	-0.67818	0.0537355	0.0713144
REST	-1.99774	-2.08728	0.0019976	0.0019976
REV3L	-1.26838	-1.59215	0.00319616	0.00279664
RFWD2	-0.81625	-1.03352	0.034159	0.0325609
RGCC	-2.44676	-2.40045	0.00579305	0.00978825
RGS12	-0.798062	-0.878113	0.0185777	0.014982
RHBDD2	-0.887191	-1.02763	0.123652	0.0858969
RHEB	-1.60718	-1.76138	0.00259688	0.00419497
RHOA	-3.23753	-3.29847	0.0247703	0.0277667
RHOQ	-0.82582	-1.06917	0.0151818	0.00998801
RHOT1	-1.40669	-1.51177	0.00019976	0.000399521
RIF1	-1.09863	-1.27664	0.00799041	0.00998801
RILPL2	-1.73557	-1.82608	0.00799041	0.00459449
RIN3	-0.888126	-1.2444	0.00019976	0.00019976
RIOK1	-0.881036	-0.811067	0.0029964	0.00279664
RIOK3	-2.26806	-2.28002	0.00739113	0.00699161
RIPK1	-1.02704	-1.05813	0.0179784	0.0145825
RIT1	-0.901482	-0.762961	0.0237715	0.0337595
RMDN1	-1.75886	-1.71283	0.00479425	0.00479425
RMDN3	-1.96111	-2.13648	0.0485417	0.0359569
RN7SL2	-1.32161	-1.86621	0.0357571	0.0243708
RNASE6	-1.36776	-1.40343	0.00219736	0.00719137
RNASEL	-1.055	-1.05494	0.0019976	0.00239712
RNF10	-0.90692	-1.03764	0.0195765	0.0109868
RNF11	-1.10976	-1.22768	0.0133839	0.0127847
RNF111	-0.918185	-0.747674	0.00759089	0.0143827
RNF13	-0.911134	-1.00734	0.130643	0.109069
RNF130	-1.64764	-1.92874	0.0367559	0.0255693
RNF14	-0.870296	-0.919472	0.000998801	0.00259688
RNF149	-2.41414	-2.30619	0.00359569	0.00699161
RNF168	-0.989019	-1.36697	0.0477427	0.0407511
RNH1	-0.914642	-1.07169	0.145026	0.115861
RNMT	-0.944629	-0.881109	0.0165801	0.0205753
RNPEP	-1.2627	-1.37844	0.00239712	0.00119856
ROCK1	-1.82554	-1.83394	0.0261686	0.0239712
RPF1	-0.980981	-0.947329	0.0397523	0.0295645
RPL10A	1.18957	1.33918	0.331402	0.263684
RPL11	0.987625	1.41462	0.340392	0.207751
RPL12	-2.78077	-2.3242	0.0269676	0.0205753
RPL13	2.1333	1.24511	0.126848	0.214343
RPL14	-1.03188	-0.503999	0.306033	0.404714
RPL15	-2.18519	-1.56939	0.240711	0.223132
RPL18A	1.75875	1.6704	0.0461446	0.0803036
RPL19	-1.95828	-0.257856	0.113863	0.44127
RPL23	-1.96301	-1.31727	0.139832	0.260288
RPL24	-2.65397	-1.45318	0.0615262	0.218738
RPL26	-1.34099	-0.351311	0.304634	0.464043
RPL27	-0.830182	0.29965	0.346384	0.433879
RPL27A	-1.43643	-0.850583	0.227327	0.307831
RPL28	3.29195	3.14693	0.0565322	0.0852976
RPL29	-1.75574	-0.736601	0.0589293	0.285457
RPL30	2.9531	2.85849	0.162405	0.131442
RPL31	2.74829	1.40201	0.109069	0.230723
RPL34	4.12321	2.19086	0.127247	0.232721
RPL35	-1.09845	-0.629499	0.198162	0.302437
RPL35A	2.30157	1.85239	0.188773	0.177587
RPL36	1.26315	1.05541	0.224131	0.237515
RPL37A	2.10872	2.34545	0.172793	0.10867
RPL38	3.13569	2.73546	0.135637	0.112066
RPL39	-2.06603	-0.103518	0.145026	0.501798
RPL4	-3.15688	-3.509	0.000399521	0.000399521
RPL41	2.95766	2.8112	0.0894926	0.111666
RPL5	-1.83975	-1.65215	0.217539	0.257491
RPL6	-3.37339	-1.55449	0.0213744	0.154614
RPL7L1	-1.23706	-1.37039	0.0029964	0.00259688
RPLP0	3.00679	1.81181	0.0329604	0.109668
RPLP1	3.58119	3.74421	0.0485417	0.0339592
RPLP2	2.15708	2.2881	0.132441	0.131842
RPN2	-2.02811	-2.13656	0.00279664	0.00279664
RPS12	3.73225	3.50228	0.0463444	0.0836996
RPS13	4.79116	3.37301	0.0257691	0.0613264
RPS14	4.87738	4.23224	0.00619257	0.0129844
RPS15	2.65232	1.91569	0.111266	0.180783
RPS15A	1.54574	1.71547	0.316221	0.263284
RPS16	3.59619	2.5267	0.0419497	0.0842988
RPS18	1.17304	0.95125	0.339992	0.378746
RPS19	3.2554	3.81655	0.0671195	0.0401518
RPS2	-2.8156	-3.21356	0.03336	0.0231722
RPS21	1.72022	1.78861	0.179385	0.130843
RPS24	3.24409	2.00357	0.156612	0.206153
RPS25	4.18937	4.27256	0.0988813	0.0619257
RPS27	3.25178	2.41863	0.172793	0.177187
RPS27A	1.73299	2.49484	0.230923	0.143228
RPS29	2.55375	2.73248	0.255294	0.180783
RPS3	1.63208	1.8243	0.0785058	0.062525
RPS3A	-1.015	0.490064	0.289053	0.39972
RPS4X	3.86419	3.61863	0.0846984	0.097483
RPS5	1.82195	1.4048	0.135238	0.195166
RPS6	1.81236	0.889127	0.296644	0.345985
RPS6KA3	-1.23104	-1.21077	0.00579305	0.00958849
RPS7	-1.27611	0.049346	0.161406	0.48302
RPS8	0.788239	1.4311	0.313224	0.214742
RPS9	-1.49368	-1.32147	0.10008	0.118258
RRAGC	-0.799077	-0.900128	0.0353576	0.0345585
RRAGD	-1.71201	-1.65491	0.00759089	0.00679185
RRP7A	-0.777224	-0.757171	0.00279664	0.00279664
RSF1	-0.796221	-0.841658	0.00958849	0.0105873
RSL24D1	-1.06436	-1.34021	0.0721135	0.0353576
RSPH3	-0.76792	-0.93571	0.0419497	0.0311626
RSRP1	-1.97813	-2.04627	0.0119856	0.0113863
RSU1	-0.995915	-0.977469	0.0884938	0.0715142
RTF1	-1.24792	-1.58646	0.0337595	0.024171
RTFDC1	-0.989556	-1.17638	0.054135	0.0181782
RTN3	-1.40803	-1.80842	0.0821015	0.0321614
RTN4	-3.12097	-3.4324	0.0215741	0.0189772
RUFY1	-0.920887	-1.22262	0.039153	0.0187775
RUFY3	-0.969796	-0.962687	0.0143827	0.0229724
RUNX1	-1.18267	-1.49612	0.0195765	0.0101878
RXRA	-1.32385	-1.78782	0.0687175	0.0459449
S100A10	2.27445	-1.19433	0.275469	0.355174
S100A11	4.48331	4.27645	0.0858969	0.0715142
S100A4	1.75719	1.04729	0.312026	0.334598
S100A6	4.65287	2.73088	0.223732	0.220935
SAFB	-1.28439	-1.3113	0.00159808	0.00179784
SAMD9	-1.21757	-1.04516	0.0509389	0.053336
SAMHD1	-2.24266	-3.29219	0.17499	0.0834998
SAP18	-1.43839	-1.41216	0.0261686	0.0159808
SAR1A	-1.23806	-1.28483	0.0423492	0.0161806
SARAF	-1.93062	-2.19905	0.0537355	0.0235717
SASH1	-1.01517	-1.01795	0.00139832	0.000998801
SAT1	1.05798	0.698355	0.322613	0.335597
SBDS	-0.875133	-0.73576	0.0717139	0.0950859
SBNO1	-0.831234	-0.868735	0.00239712	0.00339592
SCAF11	-0.75119	-0.717416	0.226728	0.221534
SCAMP2	-0.964889	-1.15207	0.0251698	0.0105873
SCARB2	-2.21089	-2.22817	0.000998801	0.00139832
SCCPDH	-0.837292	-0.9277	0.170196	0.0986816
SCFD1	-0.991714	-1.13056	0.0513384	0.0323612
SCIMP	-1.57166	-1.41695	0.0243708	0.0335597
SCP2	-0.919591	-1.12426	0.205953	0.142629
SCPEP1	-2.93334	-2.46613	0.00838993	0.00579305
SCYL2	-0.870797	-0.802132	0.0109868	0.0209748
SDAD1	-0.894919	-0.818565	0.0029964	0.00779065
SDCBP	-1.57759	-1.60893	0.0431482	0.0395525
SDCCAG8	-1.17736	-1.03836	0.132042	0.162006
SDF4	-0.983926	-1.17819	0.034159	0.014982
SEC11A	-0.752138	-0.52291	0.147223	0.251498
SEC11C	-1.19393	-1.21598	0.0107871	0.0151818
SEC14L1	-0.772922	-0.932282	0.00858969	0.00739113
SEC31A	-1.71692	-1.4548	0.014183	0.0105873
SEC63	-1.38475	-1.41396	0.000399521	0.00119856
SEL1L	-1.93243	-2.14739	0.000399521	0.00259688
SEL1L3	-0.992566	-0.971561	0.00259688	0.00519377
SELENOF	-2.17546	-2.36408	0.000799041	0.000799041
SELENOH	1.44883	1.22801	0.196964	0.214742
SELENOS	-1.25622	-1.74284	0.0305633	0.0133839
SELENOW	1.00281	0.717988	0.233919	0.289852
SEM1	0.800649	0.176332	0.227527	0.424291
SENP6	-1.0322	-1.02549	0.0415501	0.0257691
SERBP1	-1.67538	-1.62531	0.0213744	0.0147823
SERF2	-2.75627	-2.74133	0.0890931	0.111067
SERINC1	-1.18804	-1.39349	0.0842988	0.0585298
SERINC3	-1.4354	-1.48288	0.00599281	0.00459449
SERP1	-1.71298	-1.79922	0.0189772	0.0111866
SERPINB1	-1.93313	-1.52176	0.0401518	0.039153
SERPING1	1.7979	2.47082	0.196764	0.11686
SET	-2.32455	-2.21905	0.000799041	0.00179784
SETD2	-1.18412	-1.24964	0.0243708	0.0257691
SETD3	-1.6437	-1.87733	0.0101878	0.00699161
SETDB2	-0.842564	-0.897317	0.00399521	0.00379545
SETX	-1.02358	-1.62019	0.0343588	0.0281662
SF1	-0.988469	-0.945854	0.0439473	0.0425489
SF3B1	-1.12453	-0.881934	0.147024	0.19157
SF3B5	-1.03427	-1.12371	0.0265681	0.0305633
SFPQ	-1.30347	-1.4925	0.0389533	0.0265681
SFT2D2	-0.974083	-1.10928	0.048342	0.038354
SGK1	-0.771101	-0.913504	0.132441	0.12525
SGMS2	-1.66486	-2.0013	0.0275669	0.0181782
SH3BGRL	0.911179	0.451822	0.350579	0.38334
SH3BGRL3	2.57895	1.81479	0.130843	0.171195
SH3BP2	-1.48001	-1.44795	0.00019976	0.00019976
SH3BP5	-1.47725	-1.63549	0.0397523	0.0369557
SH3GLB1	-1.26909	-0.892865	0.0681183	0.136836
SHOC2	-1.07002	-1.32121	0.0225729	0.0203755
SIDT2	-1.31709	-1.23415	0.0183779	0.014183
SIPA1L2	-1.50208	-1.86072	0.000399521	0.000399521
SIRPA	-1.71929	-1.72869	0.0235717	0.0197763
SIRPB1	-1.17527	-1.24245	0.0159808	0.0345585
SIRT7	-0.930223	-0.838171	0.000399521	0.000399521
SIVA1	0.89386	0.776641	0.0773072	0.0968837
SKAP2	-1.34738	-1.60952	0.0507391	0.0377547
SKIL	-1.52513	-1.52313	0.0203755	0.023372
SKP1	0.968875	0.905959	0.164403	0.20036
SLA	-1.90928	-1.8289	0.0549341	0.0471434
SLAIN2	-1.75148	-1.52758	0.00179784	0.0019976
SLBP	-1.10535	-1.14276	0.0019976	0.00259688
SLC11A1	-2.29995	-2.20601	0.0481422	0.0393528
SLC12A6	-0.908248	-1.08225	0.0131842	0.00699161
SLC15A3	-0.878784	-1.14764	0.0381542	0.0329604
SLC16A3	-2.00134	-2.13064	0.00938873	0.00918897
SLC1A3	-1.33368	-1.30523	0.00319616	0.00259688
SLC25A24	-2.5184	-2.08418	0.0113863	0.0181782
SLC25A3	-2.07501	-2.14922	0.0361566	0.0405513
SLC25A36	-0.761396	-0.636818	0.00759089	0.024171
SLC25A46	-1.22551	-1.39967	0.0163803	0.0117859
SLC25A5	-1.48077	-1.61312	0.0757091	0.0347583
SLC27A3	-1.13402	-1.23096	0.00159808	0.000998801
SLC31A1	-2.20517	-1.92315	0.0215741	0.0211746
SLC38A6	-0.806877	-0.867406	0.0263684	0.0197763
SLC3A2	-1.79015	-1.71468	0.00878945	0.00599281
SLC43A2	-0.758655	-1.20874	0.0980823	0.0515382
SLC43A3	-0.940209	-1.01268	0.000399521	0.000599281
SLC46A3	-0.793247	-0.805313	0.000599281	0.000998801
SLC47A1	0.787819	0.792634	0.0389533	0.0521374
SLC4A1AP	-0.978382	-1.03528	0.000799041	0.000599281
SLC7A7	-0.923333	-1.10642	0.0407511	0.0227727
SLC7A8	-1.55045	-1.25001	0.0171794	0.0331602
SLC8A1	-1.12567	-1.11675	0.0631243	0.0629245
SLCO2B1	-1.05154	-1.15577	0.152417	0.125449
SLF2	-1.23772	-1.24245	0.0221734	0.0237715
SLFN11	-3.01844	-3.67145	0.00998801	0.00339592
SLK	-1.43421	-1.79578	0.00499401	0.00799041
SLMAP	-0.922259	-0.941463	0.0263684	0.0225729
SLTM	-2.31541	-2.25423	0.0019976	0.00219736
SLU7	-1.18166	-1.38399	0.0305633	0.0237715
SMAP1	-0.801987	-0.71721	0.0465441	0.0423492
SMAP2	-1.03852	-1.31951	0.0157811	0.0123851
SMARCA2	-1.33576	-1.42106	0.00599281	0.00918897
SMARCA5	-1.84209	-2.1304	0.00019976	0.000599281
SMARCC1	-2.05865	-2.06011	0.00759089	0.0101878
SMARCC2	-1.514	-1.43445	0.000998801	0.000998801
SMC1A	-1.42908	-1.34071	0.0109868	0.00779065
SMC3	-1.10701	-1.07212	0.0259688	0.03336
SMC5	-0.799342	-0.786277	0.0269676	0.0221734
SMCHD1	-0.891711	-1.15749	0.0109868	0.00998801
SMCO4	-0.853651	-0.936029	0.156213	0.0950859
SMG1	-0.936448	-0.869505	0.0543348	0.0447463
SMG7	-0.883342	-1.05439	0.00019976	0.00019976
SMIM10L1	-1.04004	-1.28228	0.0251698	0.0181782
SMIM14	-1.23077	-1.37306	0.0960847	0.0467439
SMIM15	-1.01987	-1.06712	0.0113863	0.0169796
SMIM25	-1.62507	-1.44335	0.101278	0.0836996
SMU1	-0.997443	-0.827433	0.0143827	0.0171794
SNAP23	-1.34448	-1.21247	0.00259688	0.00439473
SND1	-0.980256	-0.953108	0.000998801	0.00139832
SNF8	-0.81925	-0.801689	0.0113863	0.0159808
SNORD89	-1.09259	-1.0742	0.181183	0.156213
SNRNP200	-0.763203	-0.779416	0.0113863	0.0101878
SNRNP27	-1.16492	-1.27611	0.0451458	0.0259688
SNRNP70	-1.62426	-1.67855	0.00019976	0.00019976
SNRPC	-0.766136	-0.762191	0.0293648	0.0279664
SNW1	-1.34092	-1.44911	0.00159808	0.00179784
SNX1	-2.18545	-2.42413	0.00019976	0.00019976
SNX13	-0.970595	-1.09929	0.00019976	0.00019976
SNX14	-1.7031	-1.71513	0.00019976	0.00019976
SNX17	-0.759249	-0.687118	0.0207751	0.0207751
SNX2	-2.19096	-2.16044	0.0153815	0.0211746
SNX27	-1.46908	-1.63198	0.000799041	0.000998801
SNX3	-1.58283	-1.61855	0.00219736	0.00259688
SNX4	-0.842133	-0.878784	0.0227727	0.0253696
SNX5	-1.72818	-1.67838	0.000599281	0.000599281
SNX9	-1.88599	-1.62	0.00379545	0.00439473
SOAT1	-2.55639	-2.41959	0.000799041	0.00379545
SOCS6	-1.19733	-1.18274	0.00159808	0.00159808
SON	-0.772435	-1.14178	0.0910907	0.054135
SORL1	-0.852522	-0.913317	0.0135837	0.0121854
SORT1	-2.54127	-2.93368	0.0517379	0.0317619
SOS1	-0.802333	-0.752651	0.0153815	0.0175789
SOS2	-1.06911	-1.04532	0.0155813	0.0145825
SP100	-1.37636	-1.11505	0.0395525	0.0860967
SPAG9	-1.70351	-1.86103	0.00459449	0.00619257
SPARC	1.16477	1.16123	0.0431482	0.0743108
SPART	-1.59536	-1.54042	0.0029964	0.00339592
SPCS2	-1.18737	-1.09103	0.0647223	0.0571314
SPCS3	-1.8549	-1.9506	0.00779065	0.00699161
SPEN	-1.28967	-1.61909	0.00679185	0.00559329
SPG11	-0.871494	-1.05759	0.014183	0.0185777
SPG21	-2.42911	-2.29028	0.00519377	0.00419497
SPI1	-0.977738	-1.12727	0.120855	0.0753096
SPIDR	-0.994996	-0.933983	0.0217739	0.0153815
SPIRE1	-0.833335	-1.00871	0.0347583	0.028366
SPN	-4.00316	-4.37313	0.00359569	0.00179784
SPPL2A	-2.03983	-2.00326	0.00439473	0.00799041
SPRED1	-2.03216	-2.14406	0.00239712	0.00279664
SPTAN1	-0.865865	-0.942565	0.00279664	0.00319616
SPTLC1	-1.11849	-1.11813	0.000599281	0.000799041
SPTSSA	-1.15373	-1.41255	0.00639233	0.00559329
SQOR	-1.17514	-0.721637	0.0187775	0.13304
SQSTM1	-3.08592	-3.03943	0.00459449	0.00219736
SRA1	-0.779916	-0.850064	0.00519377	0.00359569
SRGN	0.999828	1.197	0.219537	0.252897
SRP14	0.957977	1.35048	0.351378	0.221934
SRP72	-0.845543	-0.992467	0.0743108	0.0603276
SRPRA	-1.20121	-1.40967	0.00019976	0.00019976
SRRM1	-1.46307	-1.52432	0.0177787	0.014982
SRRM2	-2.18911	-2.38141	0.00339592	0.00599281
SRRT	-1.05716	-1.03273	0.000599281	0.000799041
SRSF10	-1.33701	-1.14074	0.00459449	0.00838993
SRSF11	-1.34533	-1.27696	0.00659209	0.0133839
SRSF3	-1.44157	-1.22006	0.0219736	0.0453456
SRSF5	-1.18011	-1.42763	0.0687175	0.0667199
SRSF6	-0.799736	-0.871523	0.0295645	0.0235717
SRSF7	-1.2069	-0.927708	0.0741111	0.0717139
SRSF9	-0.994903	-1.12192	0.0223732	0.0271674
SSB	-0.851402	-0.800875	0.194367	0.160008
SSH2	-1.05248	-0.922264	0.0101878	0.0105873
SSR1	-1.44197	-1.48166	0.03336	0.0247703
SSU72	-0.782312	-0.929404	0.0461446	0.02497
ST13	-0.874295	-0.494223	0.306432	0.310627
ST3GAL1	-0.931016	-0.999269	0.0425489	0.0339592
STAC	-0.930877	-1.28305	0.0681183	0.0395525
STAG1	-1.01353	-1.02657	0.000998801	0.00119856
STAM	-0.794681	-0.722769	0.0347583	0.0411506
STAM2	-1.22872	-1.25499	0.014183	0.0139832
STARD3NL	-0.819123	-0.828536	0.00679185	0.00399521
STAT2	-0.87559	-0.765529	0.057531	0.0761087
STAT3	-1.38182	-1.19652	0.0275669	0.0327607
STAT6	-1.09501	-1.00746	0.0401518	0.0393528
STAU1	-0.835427	-0.746615	0.0611266	0.072513
STAU2	-0.931267	-0.824002	0.00479425	0.00539353
STIP1	-1.93251	-1.97086	0.00019976	0.000399521
STK10	-1.13433	-1.55318	0.00519377	0.00219736
STK17B	-1.03322	-1.18047	0.0779065	0.0485417
STK4	-1.65883	-1.4935	0.00339592	0.00579305
STOM	-1.26165	-0.723509	0.106073	0.178586
STT3B	-2.6484	-2.50978	0.000399521	0.000998801
STUB1	-0.931931	-1.01125	0.00459449	0.00479425
STX12	-0.784145	-0.77096	0.164003	0.193368
STX4	-1.02714	-1.1735	0.0217739	0.014982
STX6	-0.904228	-0.92802	0.0327607	0.0267679
STX7	-1.85167	-1.82819	0.00159808	0.00259688
STX8	-1.4063	-1.25457	0.00918897	0.0107871
SUB1	-1.13798	-1.15061	0.0351578	0.0277667
SUDS3	-0.785301	-0.849948	0.00379545	0.00619257
SUGT1	-1.02522	-0.992572	0.0419497	0.0313624
SUMF1	-1.0979	-0.771904	0.00579305	0.0253696
SUPT5H	-1.09392	-1.03564	0.00799041	0.00958849
SURF1	-0.952891	-0.878764	0.00259688	0.00579305
SURF4	-0.951199	-1.0226	0.0159808	0.0107871
SUZ12	-0.781972	-0.677635	0.0137835	0.0321614
SWAP70	-1.92319	-1.63861	0.00559329	0.0105873
SYF2	-1.34282	-1.61566	0.00719137	0.00519377
SYK	-0.782549	-1.14503	0.212145	0.122453
SYNCRIP	-1.86104	-1.82043	0.00399521	0.00459449
SYNGR2	1.45384	1.5879	0.129045	0.102078
SYNRG	-0.941123	-0.844633	0.00938873	0.0165801
SZRD1	-1.64033	-1.55209	0.00219736	0.00419497
TACC1	-1.70039	-1.61928	0.00819017	0.00579305
TAF10	-0.844732	-0.839644	0.0125849	0.014183
TAF15	-1.57687	-1.64443	0.00119856	0.0019976
TAF1B	-0.983315	-1.16053	0.0129844	0.0101878
TAF7	-1.13241	-1.41534	0.00019976	0.000998801
TAGLN2	1.81889	0.875357	0.142229	0.277867
TANK	-1.23125	-1.17244	0.00339592	0.00858969
TAOK1	-1.4888	-1.71943	0.0137835	0.00998801
TAOK3	-1.58398	-1.75468	0.00119856	0.00239712
TAPBP	-2.18243	-1.93117	0.0133839	0.0221734
TARS	-0.831658	-1.13983	0.104275	0.0643228
TBC1D1	-0.980373	-1.07651	0.0131842	0.0113863
TBC1D12	-0.962516	-1.02108	0.00279664	0.00339592
TBC1D2	-1.03758	-0.924014	0.0359569	0.0521374
TBC1D23	-0.995872	-0.937235	0.00179784	0.00159808
TBC1D5	-0.822561	-0.783574	0.0287655	0.0359569
TBC1D9	-1.07353	-1.13949	0.00958849	0.00838993
TBCA	-1.00244	-0.193579	0.202757	0.429085
TBK1	-1.07688	-1.29446	0.00359569	0.00239712
TBXAS1	-1.17807	-1.35162	0.00159808	0.00179784
TCAIM	-1.02598	-1.06037	0.00739113	0.00659209
TCEA1	-0.795216	-0.882233	0.0459449	0.0515382
TCEAL4	-1.50841	-1.5059	0.00539353	0.00379545
TCF7L2	-1.36685	-1.3812	0.117859	0.115861
TCIRG1	-1.11093	-1.07631	0.029165	0.0463444
TCP1	-1.86529	-1.84613	0.000599281	0.000799041
TDG	-0.977487	-1.05664	0.00179784	0.000998801
TDP2	-2.08463	-1.79826	0.000998801	0.00179784
TERF1	-1.08331	-1.14462	0.00019976	0.00019976
TERF2IP	-0.947589	-1.09044	0.0551338	0.0377547
TET2	-0.817399	-0.952785	0.00219736	0.0019976
TEX2	-0.750551	-0.760524	0.198562	0.147623
TFAM	-1.30696	-1.31698	0.00579305	0.0109868
TFEC	-1.47316	-1.61207	0.0461446	0.0277667
TFRC	-0.880545	0.0395622	0.372952	0.490811
TGFBI	-0.950733	-1.37307	0.17539	0.0928885
TGFBR1	-1.60773	-1.67669	0.00179784	0.00159808
TGFBR2	-1.55344	-1.67304	0.00019976	0.000599281
TGM2	-0.785672	-0.0177642	0.356372	0.497403
TGOLN2	-2.6567	-2.48773	0.0339592	0.0225729
THEMIS2	-1.75984	-1.93088	0.0293648	0.0163803
THOC2	-1.02724	-1.01068	0.0103875	0.0175789
THOC7	-0.817685	-0.719254	0.136237	0.139433
THRAP3	-1.2875	-1.41718	0.000799041	0.000799041
TIA1	-0.891346	-0.816765	0.0225729	0.019976
TIAL1	-1.05698	-1.06385	0.00938873	0.00858969
TIGAR	-1.06751	-0.859769	0.00679185	0.0163803
TIMM8B	-1.33817	-1.50325	0.0463444	0.0405513
TIPARP	-1.165	-1.20172	0.0175789	0.0123851
TIPRL	-1.03021	-0.942714	0.0317619	0.0317619
TK2	-1.03319	-0.945916	0.0269676	0.0261686
TLK1	-1.59351	-1.50742	0.000399521	0.000799041
TLN1	-3.47348	-3.46475	0.00179784	0.00319616
TLR4	-1.99183	-2.10537	0.00179784	0.00119856
TLR8	-1.44846	-1.19043	0.00878945	0.0101878
TM6SF1	-0.807057	-0.807825	0.0555334	0.0529365
TM9SF2	-1.07289	-0.949186	0.0777068	0.0703156
TM9SF3	-2.81906	-2.80902	0.000599281	0.000399521
TMBIM1	-1.16058	-1.19334	0.143028	0.113664
TMBIM4	-1.59504	-1.16983	0.135437	0.194567
TMBIM6	-3.7476	-3.99448	0.0223732	0.00958849
TMCO1	-0.940694	-0.807043	0.110268	0.135437
TMCO3	-1.11839	-1.11276	0.00459449	0.00279664
TMED10	-1.77638	-1.7026	0.00759089	0.00559329
TMED2	-2.29675	-2.34229	0.000399521	0.000399521
TMED4	-1.51908	-1.69689	0.00019976	0.00019976
TMED5	-2.19544	-2.64179	0.00239712	0.00179784
TMED9	-1.71881	-1.88872	0.00898921	0.00619257
TMEM126B	-1.03681	-1.04019	0.0273672	0.03336
TMEM14B	-1.42889	-1.16326	0.0177787	0.0337595
TMEM14C	-0.889047	-0.899622	0.0829005	0.0667199
TMEM160	-1.16854	-1.25726	0.0251698	0.0169796
TMEM165	-1.57349	-1.96789	0.0950859	0.0363564
TMEM167A	-2.01546	-1.70415	0.0151818	0.0131842
TMEM183A	-1.10485	-1.06104	0.000599281	0.000998801
TMEM192	-0.879916	-1.00874	0.00279664	0.00219736
TMEM30A	-3.41394	-2.71336	0.000799041	0.00159808
TMEM33	-0.867279	-0.948389	0.0471434	0.0259688
TMEM38B	-1.69711	-2.0118	0.0019976	0.00139832
TMEM63A	-0.751081	-0.817899	0.0499401	0.0481422
TMEM70	-0.901755	-0.883743	0.0343588	0.0245705
TMEM87A	-0.89543	-0.944547	0.0275669	0.0513384
TMF1	-0.931881	-0.943493	0.0113863	0.0131842
TMOD3	-2.77725	-3.03646	0.00319616	0.00219736
TMPO	-1.22575	-1.18797	0.000599281	0.000399521
TMSB10	1.00513	0.49184	0.395126	0.439273
TMSB4X	-2.09144	2.08937	0.338993	0.305034
TMSB4XP4	1.118	1.5735	0.0415501	0.0353576
TMX1	-0.913254	-1.12823	0.136237	0.0643228
TNFAIP2	-2.57303	-2.36872	0.00119856	0.00379545
TNFAIP8	-1.17795	-1.16382	0.019177	0.0153815
TNFRSF1B	-0.858158	-0.888261	0.00759089	0.00339592
[truncated: 223 more rows]

## Sheet: senescent MФ
Genes	median Wilcoxon score	mean Wilcoxon score	p-value of median Wilcoxon score	p-value of mean Wilcoxon score
SEPT11	-1.50299	-1.61042	0.0159808	0.0135837			Remark
ABHD2	-1.05291	-1.16152	0.000998801	0.000998801			negative Wilcoxon score: up in COPD
AC020656.1	1.04124	1.3679	0.0163803	0.0259688			positive Wilcoxon score: down in COPD
ACAP2	-0.85368	-0.900024	0.0551338	0.0765082
ACP5	-1.92837	-2.12074	0.00279664	0.00319616
ACTB	-0.917223	-0.841399	0.11646	0.129844
ACTR2	-1.78039	-1.86502	0.00219736	0.00259688
ACTR3	-1.08825	-1.19616	0.000399521	0.00119856
ADAM10	-2.27978	-1.95526	0.00019976	0.00139832
AHNAK	-1.67509	-1.71721	0.10008	0.0661207
AKAP13	-1.26459	-1.23356	0.0609269	0.0729125
AKAP9	-1.35666	-1.1926	0.166001	0.158809
ALCAM	-1.9826	-2.02423	0.000399521	0.000998801
ANKRD12	-1.19427	-1.08526	0.106073	0.145825
ANXA5	-0.855099	-0.976516	0.174191	0.132441
APBB1IP	-0.752901	-0.833395	0.00139832	0.00139832
APLP2	-1.88944	-2.12644	0.000399521	0.000599281
ARFGEF1	-0.960701	-1.17038	0.0105873	0.0113863
ARHGAP18	-1.17913	-1.21349	0.024171	0.0175789
ARHGDIB	-0.952837	-1.23143	0.00019976	0.00019976
ARPC2	-1.19561	-1.04464	0.0127847	0.043348
ASAP1	-1.21515	-1.35914	0.0225729	0.0229724
ATM	-0.977976	-1.01182	0.0894926	0.0902917
ATP6AP2	-0.916349	-0.929804	0.00499401	0.0103875
ATP6V0B	-1.28511	-0.906918	0.0263684	0.0319616
ATP9B	-0.999089	-1.0315	0.0195765	0.0201758
B2M	4.55238	5.43806	0.00838993	0.00998801
BACH1	-0.865611	-1.30515	0.0161806	0.0107871
BCAP31	-0.835456	-0.873065	0.00599281	0.0101878
BIRC6	-0.910185	-0.96153	0.0621254	0.0547343
BNIP2	-1.24466	-1.14126	0.00599281	0.00958849
BOD1L1	-1.05024	-1.36216	0.0369557	0.0727127
BPTF	-1.49322	-1.54465	0.0221734	0.038354
BRWD1	-1.18073	-1.20406	0.00179784	0.00419497
C11orf58	-1.03975	-1.16285	0.019976	0.0195765
C1orf162	-0.968463	-0.879357	0.024171	0.019177
C6orf62	-1.28453	-1.47224	0.0101878	0.0105873
CALM1	-1.4334	-1.07034	0.0287655	0.0669197
CALR	-1.3438	-1.47627	0.00019976	0.00019976
CANX	-2.0707	-2.04406	0.00019976	0.00019976
CAP1	-0.881582	-0.926646	0.0673192	0.0673192
CAPG	-0.779462	-0.737271	0.0109868	0.0101878
CAST	-0.833345	-1.00858	0.152817	0.140431
CCDC88A	-1.59498	-2.09719	0.133839	0.0932881
CCDC93	-0.837423	-0.958638	0.0361566	0.0319616
CD163	-0.781714	-1.12524	0.109668	0.0419497
CD164	-0.835116	-0.976464	0.00179784	0.00179784
CD44	-1.1337	-1.64957	0.0209748	0.0171794
CD46	-1.10543	-1.19706	0.00019976	0.00159808
CD63	-1.51694	-1.66623	0.00559329	0.00279664
CD74	2.11075	2.24045	0.0439473	0.0293648
CD81	-0.755163	-0.693742	0.0731123	0.0787056
CDV3	-1.2365	-1.14113	0.00559329	0.00739113
CHD1	-0.761313	-0.828089	0.0435477	0.0179784
CHD9	-1.27681	-1.4257	0.0493408	0.0639233
CLEC7A	-0.915654	-1.02584	0.0203755	0.029165
CLTC	-1.37882	-1.36453	0.00119856	0.00179784
CMTM6	-0.819611	-0.849162	0.00259688	0.00499401
CNBP	-0.932289	-0.895471	0.0203755	0.0169796
CNTRL	-0.990713	-0.978748	0.073312	0.111266
CORO1C	-1.03886	-1.32879	0.00739113	0.00659209
COTL1	-1.53166	-1.45786	0.00019976	0.00019976
COX4I1	-0.881613	-0.701044	0.05833	0.113464
CSDE1	-1.12676	-1.36508	0.0105873	0.00998801
CSTB	-1.19208	-1.4662	0.000998801	0.000998801
CTNNA1	-1.0703	-1.05787	0.0147823	0.0147823
CTSB	-1.24949	-1.08651	0.0535358	0.0948861
CYBB	-2.22412	-2.73521	0.000799041	0.00179784
CYP27A1	-0.750915	-0.840257	0.0449461	0.043348
CYTH1	-0.845708	-0.857414	0.0329604	0.0605274
DAB2	-1.2198	-1.16978	0.0277667	0.0261686
DBI	-0.807251	-0.641064	0.0385537	0.0904914
DDX5	-1.52089	-1.15546	0.0998801	0.129644
DENND4C	-0.809654	-0.865977	0.0641231	0.0659209
DHX36	-0.947306	-1.12077	0.0469437	0.0361566
DIAPH1	-1.11869	-1.34475	0.0183779	0.0207751
DIAPH2	-0.785557	-1.07613	0.0105873	0.00799041
DMXL2	-1.62012	-1.478	0.00699161	0.014183
DNAJA1	-0.930171	-0.99976	0.0838993	0.0511386
DOCK11	-0.863659	-1.2739	0.0699161	0.0555334
DOCK8	-0.819491	-0.870778	0.0886936	0.133839
DYNC1H1	-1.05107	-1.08729	0.127447	0.0956852
EEA1	-0.799375	-0.736626	0.164403	0.144626
EEF1A1	-0.77135	-0.887894	0.0381542	0.0417499
EIF1	-1.2607	-1.35586	0.0123851	0.00978825
EIF3A	-1.76607	-1.8641	0.00719137	0.0137835
EIF4G1	-0.989481	-0.942645	0.00799041	0.00739113
EIF4G2	-1.40316	-1.77437	0.00019976	0.00019976
EMILIN2	-1.17463	-1.37438	0.00479425	0.00359569
EML4	-0.963408	-0.954202	0.0543348	0.123452
ENO1	-1.057	-1.17886	0.000998801	0.000998801
ERBIN	-0.803324	-0.958232	0.0205753	0.0297643
EVL	-1.19433	-1.30623	0.0177787	0.0193767
EZR	-0.823935	-1.0313	0.0245705	0.00799041
FBP1	-3.55339	-3.5503	0.000599281	0.000399521
FCGR3A	-1.04418	-1.00181	0.0323612	0.0649221
FCHO2	-1.48519	-1.316	0.00759089	0.00898921
FKBP15	-0.884772	-1.2168	0.0773072	0.0459449
FLNA	-1.0535	-1.25888	0.0369557	0.0159808
FMNL2	-0.916153	-0.941093	0.171794	0.144427
FTLP3	1.49051	1.28596	0.03336	0.0501398
FYB1	-0.752383	-0.681806	0.0323612	0.0315621
GGA2	-0.751512	-0.948979	0.0519377	0.0361566
GLG1	-1.01475	-1.00981	0.00359569	0.00419497
GLUL	-1.46536	-1.41259	0.0217739	0.0215741
GNAI2	-0.862673	-1.11683	0.000998801	0.00019976
GOLGB1	-1.01425	-1.29043	0.164403	0.119057
GOLIM4	-1.08348	-1.20355	0.000399521	0.000599281
GPBP1	-0.768429	-1.0361	0.0840991	0.0389533
GPCPD1	-1.14176	-1.48088	0.0623252	0.0769077
GPRIN3	-0.943093	-1.58389	0.137036	0.0613264
GRB2	-1.13444	-1.11707	0.00739113	0.00759089
GRK3	-0.856756	-0.943828	0.0371554	0.0459449
GSN	-0.783683	-0.877096	0.118258	0.05833
GSPT1	-0.768618	-0.914707	0.0155813	0.0107871
GSTO1	-1.17097	-1.19135	0.0171794	0.0157811
H2AFY	-1.12748	-1.38205	0.0285657	0.0197763
HADHA	-0.836021	-1.03672	0.00279664	0.00519377
HDLBP	-1.06936	-1.01187	0.00019976	0.00119856
HERC1	-0.882646	-0.978956	0.00739113	0.00958849
HLA-A	1.03051	1.6894	0.0872952	0.0411506
HLA-DRB1	1.49311	1.09121	0.131442	0.198362
HLA-E	0.762027	0.911778	0.163004	0.110667
HNRNPA2B1	-2.02401	-2.03157	0.00319616	0.00439473
HNRNPH1	-0.77675	-0.902467	0.0243708	0.0255693
HNRNPK	-1.10537	-1.06742	0.0129844	0.0177787
HNRNPU	-1.45513	-1.71298	0.0201758	0.02497
HP1BP3	-1.11335	-1.05144	0.0177787	0.0355573
HSP90AB1	-0.794206	-1.23731	0.0397523	0.0389533
HSP90B1	-1.40627	-1.53095	0.00958849	0.00998801
HSPA5	-1.61165	-1.38944	0.000599281	0.00239712
ID2	-1.09895	-1.08463	0.00019976	0.000399521
IFI27	1.38416	1.96783	0.0133839	0.00539353
IFNGR1	-0.807824	-0.761925	0.0449461	0.0523372
IGF2R	-1.11257	-1.32927	0.0263684	0.0217739
IGSF6	-1.61874	-1.74006	0.0183779	0.0153815
IPO7	-0.934019	-1.15877	0.00419497	0.00719137
IQGAP1	-1.07145	-1.44569	0.0409509	0.0397523
IRAK3	-0.983265	-0.916042	0.0623252	0.0695166
ITGAX	-1.17921	-1.02753	0.0029964	0.00858969
ITGB1	-1.21051	-1.15521	0.0173791	0.0201758
ITSN2	-1.36979	-1.52913	0.0413504	0.0499401
KCTD12	-0.999241	-1.00644	0.000998801	0.00139832
KIAA1109	-0.986587	-0.719635	0.073312	0.125649
KIDINS220	-0.853603	-0.870821	0.00159808	0.0029964
KIF5B	-0.981102	-1.53094	0.0411506	0.0429485
KMT2C	-0.81582	-0.983023	0.154015	0.139832
KMT2E	-0.794801	-0.998699	0.0461446	0.0599281
KTN1	-1.20195	-1.29199	0.0169796	0.0165801
LACTB	-1.15835	-1.06335	0.00119856	0.000998801
LAMP1	-0.825917	-0.712812	0.00819017	0.0185777
LAMP2	-0.978567	-1.07169	0.000998801	0.000998801
LAPTM5	-1.26004	-1.4668	0.00679185	0.00699161
LARS	-1.12484	-1.01484	0.0167799	0.0185777
LCP1	-0.858797	-1.04317	0.0926888	0.0707151
LIMS1	-0.897797	-0.886633	0.000799041	0.000399521
LIPA	-1.18311	-1.49469	0.00419497	0.00379545
LNPEP	-0.845181	-0.867851	0.0707151	0.0479425
LPL	-0.985613	-1.00174	0.0513384	0.0405513
LRRFIP1	-1.19974	-1.52721	0.116061	0.0900919
LST1	-0.855755	-0.826233	0.0257691	0.0285657
LTA4H	-1.2788	-1.4864	0.0453456	0.0459449
LUC7L3	-0.792174	-0.796908	0.0469437	0.0956852
LYST	-0.75402	-1.19335	0.0167799	0.0257691
MACF1	-0.796661	-1.3792	0.156412	0.0597283
MAP4	-0.898143	-0.855634	0.000998801	0.00479425
ME2	-0.868181	-0.922198	0.00019976	0.000399521
MEF2A	-1.11831	-1.03745	0.0423492	0.0599281
MFSD1	-0.838599	-0.815277	0.0029964	0.00119856
MIS18BP1	-1.16609	-1.32473	0.0942869	0.0838993
MRC1	-3.24303	-3.2014	0.00619257	0.00759089
MSN	-1.26742	-1.63286	0.00159808	0.00019976
MSR1	-1.73956	-1.69391	0.0255693	0.0293648
MT-ATP6	-1.74053	-1.79513	0.156013	0.120855
MT-CO1	-4.19598	-4.10116	0.0293648	0.0355573
MT-CO2	-2.62323	-2.56625	0.0773072	0.0815022
MT-CO3	-3.51238	-3.23085	0.0555334	0.0649221
MT-CYB	-1.28868	-1.47708	0.105274	0.125849
MT-ND4	-2.67428	-2.73065	0.057531	0.0321614
MT-ND4L	-1.06913	-1.44101	0.0888933	0.0735118
MYCBP2	-0.843258	-0.781979	0.03336	0.0399521
MYL6	-1.89048	-1.79756	0.0101878	0.0121854
MYO5A	-1.02596	-1.3622	0.0143827	0.0111866
MYO9B	-0.831996	-0.927277	0.138434	0.0922893
N4BP2L2	-1.52934	-1.28193	0.106872	0.120256
NAP1L1	-1.20897	-1.37885	0.00419497	0.00479425
NCEH1	-1.60382	-1.40461	0.000399521	0.00119856
NCF2	-1.58036	-1.89594	0.000998801	0.00019976
NCL	-1.79491	-1.97034	0.000399521	0.000799041
NEMF	-0.875154	-0.942522	0.0125849	0.00878945
NFE2L2	-0.833174	-0.831891	0.0419497	0.0245705
NIN	-1.09277	-1.10034	0.0255693	0.0289652
NIPBL	-1.82053	-1.77173	0.0119856	0.0239712
NRIP1	-0.994864	-1.61266	0.0147823	0.0159808
OLR1	-1.12777	-1.12186	0.15841	0.157211
OS9	-0.994877	-1.09334	0.00179784	0.00319616
OSBPL11	-0.774926	-0.955084	0.0503396	0.0393528
OSBPL8	-1.05129	-1.00465	0.00279664	0.0029964
PABPC1	-1.52741	-1.81966	0.062525	0.0293648
PAK2	-1.0313	-0.982696	0.00239712	0.00599281
PARP4	-1.37641	-1.5531	0.0223732	0.023372
PAXBP1	-0.766902	-0.883359	0.0507391	0.0369557
PCM1	-1.55877	-1.60068	0.0321614	0.0347583
PDCD10	-0.791131	-0.681475	0.0131842	0.0319616
PDIA3	-0.98133	-1.07459	0.0219736	0.0153815
PDIA6	-0.756941	-0.907149	0.00019976	0.00019976
PDK4	-0.881072	-0.822231	0.019976	0.0289652
PECAM1	-0.751316	-1.18677	0.179185	0.0842988
PHF20L1	-0.812852	-0.712676	0.0159808	0.0523372
PHF3	-1.35519	-1.06109	0.0447463	0.082501
PICALM	-1.0274	-1.25884	0.00419497	0.00499401
PKM	-0.841638	-0.881731	0.0129844	0.00838993
PLBD1	-1.58945	-1.61119	0.00159808	0.00259688
PLCB2	-0.912776	-1.02464	0.000399521	0.00219736
PLEC	-0.95914	-1.05828	0.0179784	0.00898921
PLXDC2	-1.43849	-1.7786	0.00519377	0.00159808
PPIP5K2	-0.962653	-0.984878	0.0113863	0.0101878
PPP1R12A	-0.780303	-0.970251	0.0227727	0.0179784
PPT1	-1.09741	-1.30712	0.000998801	0.00179784
PRKDC	-0.836344	-0.881349	0.0213744	0.0285657
PRPF40A	-0.853154	-1.31008	0.0359569	0.0227727
PRRC2C	-0.779136	-0.771482	0.118658	0.20016
PSAP	-1.00641	-0.689493	0.170795	0.221734
PSMA7	-1.29701	-1.50481	0.00359569	0.00759089
PTAFR	-0.787783	-0.979644	0.0135837	0.0101878
PTGES3	-0.755217	-0.716177	0.0019976	0.00339592
PTMA	-1.54064	-1.69231	0.0117859	0.00599281
PTPN12	-1.3307	-1.73843	0.00459449	0.00399521
PTPRC	-1.29115	-1.28782	0.0259688	0.0371554
RAB10	-0.953824	-1.08446	0.000599281	0.000799041
RANBP2	-0.9929	-1.1009	0.0135837	0.00978825
RAP1A	-1.15873	-1.09051	0.00179784	0.00359569
RBM39	-0.786933	-0.884419	0.14203	0.0888933
RBPJ	-1.59306	-1.57401	0.000799041	0.0019976
RDX	-0.83502	-0.828323	0.000799041	0.00379545
RHOA	-1.22117	-1.15275	0.0111866	0.0127847
RIOK3	-0.903402	-0.930154	0.000599281	0.000799041
RMDN3	-0.787302	-0.752658	0.0273672	0.0209748
RNF149	-0.796768	-1.15339	0.0401518	0.0319616
ROCK1	-1.38313	-1.28608	0.0369557	0.0279664
RPL35	-0.7507	-0.807095	0.062525	0.0439473
RPL4	-1.03349	-1.25424	0.0019976	0.00219736
RPL5	-1.20431	-1.60801	0.00439473	0.00759089
RPS11	-0.953082	-0.966077	0.0219736	0.0187775
RPS18	-1.13552	-0.652862	0.0649221	0.230124
RPS6	-0.934065	-0.691678	0.176788	0.247903
RPS8	-1.11117	-0.831507	0.115262	0.157811
RTN3	-0.893664	-1.05455	0.0019976	0.00279664
S100A6	1.52791	0.558089	0.153616	0.354175
SAMHD1	-1.27787	-1.50614	0.0399521	0.0425489
SCAF11	-1.27955	-1.03918	0.0994806	0.146824
SDCBP	-0.835679	-1.09292	0.0313624	0.0307631
SERF2	-1.18789	-1.29785	0.096684	0.078306
SERINC1	-0.852471	-0.822201	0.00719137	0.0121854
SETX	-1.22654	-1.21715	0.052537	0.0709149
SF3B1	-0.849045	-0.654135	0.135837	0.162405
SH3BGRL	-0.793739	-0.8518	0.0912905	0.0747103
SH3GLB1	-0.83417	-0.901992	0.00319616	0.00479425
SKAP2	-0.763319	-0.894572	0.00639233	0.00579305
SLA	-0.860058	-0.965031	0.00259688	0.00159808
SLC31A1	-0.825514	-0.926485	0.00679185	0.00499401
SLC8A1	-1.07421	-1.04566	0.000799041	0.00119856
SLCO2B1	-0.765785	-0.699523	0.0195765	0.0309628
SLF2	-1.04729	-1.05318	0.00259688	0.00319616
SLFN11	-1.18668	-1.39869	0.0155813	0.0123851
SLK	-1.02077	-1.14057	0.00799041	0.0155813
SLTM	-1.01914	-1.29544	0.078306	0.0665202
SNX2	-1.38552	-1.37281	0.00539353	0.00399521
SON	-0.843208	-1.32803	0.104874	0.0815022
SP100	-1.02359	-1.13406	0.0271674	0.0179784
SPCS3	-0.887952	-0.779978	0.0239712	0.0477427
SPN	-1.45558	-1.83795	0.0531362	0.0353576
SPRED1	-1.25565	-1.17968	0.00139832	0.00279664
SQSTM1	-0.975839	-1.15725	0.000399521	0.000998801
STX7	-0.792959	-1.15029	0.0139832	0.0143827
SYF2	-0.790616	-0.815152	0.00639233	0.0103875
SYK	-0.948658	-1.12729	0.00459449	0.00779065
SYNCRIP	-0.791197	-0.890055	0.00399521	0.00219736
TAOK3	-1.01366	-1.13645	0.00499401	0.00819017
TAX1BP1	-1.31068	-1.33535	0.0347583	0.0443468
TFEC	-1.05777	-0.895376	0.102477	0.103676
TGOLN2	-1.05624	-1.17435	0.0109868	0.0169796
TLN1	-1.64892	-1.84548	0.0111866	0.00319616
TM9SF3	-0.76748	-0.806876	0.000998801	0.000799041
TMBIM6	-1.18591	-1.16468	0.00539353	0.00459449
TMED5	-0.97755	-1.11489	0.000399521	0.000799041
TMEM30A	-1.04608	-1.14959	0.00019976	0.000599281
TMOD3	-0.879513	-1.05872	0.00339592	0.00259688
TMSB4X	1.4686	1.79385	0.176189	0.178586
TNFAIP2	-1.69007	-1.54428	0.0247703	0.0499401
TNRC6B	-0.819197	-0.779656	0.0619257	0.0827008
TPM3	-1.27883	-1.58861	0.0323612	0.0123851
TPM4	-1.69485	-1.6496	0.00619257	0.00779065
TPR	-1.35572	-1.129	0.0195765	0.0537355
TRIP12	-1.15884	-1.08481	0.0125849	0.0369557
TRPM7	-1.23629	-1.30968	0.00699161	0.00639233
TTC14	-1.08596	-1.03676	0.0429485	0.0547343
TXNIP	1.50356	1.51121	0.112665	0.103476
U2SURP	-0.795883	-0.967982	0.0785058	0.0681183
UBB	-0.775227	-0.987591	0.0521374	0.0275669
UBR5	-0.779279	-0.871766	0.067519	0.053336
USP15	-0.996448	-1.20156	0.0551338	0.034159
UTRN	-1.3522	-1.28427	0.0679185	0.0485417
VAMP8	-0.853672	-0.901107	0.0179784	0.0135837
VASP	-0.984576	-1.12998	0.00179784	0.000399521
VCAN	-1.75599	-1.98411	0.00139832	0.000998801
VCP	-0.924231	-0.996971	0.000399521	0.000399521
VIM	-2.01701	-1.9364	0.0373552	0.0531362
VMP1	-1.05704	-0.957347	0.0225729	0.0203755
VPS35	-0.827362	-0.7551	0.0171794	0.0197763
VSIG4	-0.970064	-1.00512	0.0203755	0.0163803
WAPL	-0.929083	-1.20917	0.00459449	0.00339592
XIAP	-0.85753	-0.774613	0.00439473	0.00679185
XPO1	-0.777404	-0.986516	0.000599281	0.000998801
XRCC5	-0.976382	-0.991084	0.00878945	0.0119856
YBX1	-1.38477	-1.84947	0.0133839	0.0107871
YWHAE	-0.882148	-0.872745	0.0719137	0.0631243
YWHAH	-1.28923	-1.35134	0.00539353	0.00519377
ZC3H13	-0.978699	-1.18013	0.0587295	0.0413504
ZCCHC6	-0.964291	-1.19869	0.0131842	0.0135837
ZFAND5	-1.07614	-1.29031	0.00219736	0.00159808
ZNF638	-1.10516	-1.00485	0.0377547	0.0986816
ZNF706	-0.817655	-0.849889	0.00719137	0.0127847

## Sheet: monocyte-like MФ
Genes	median Wilcoxon score	mean Wilcoxon score	p-value of median Wilcoxon score	p-value of mean Wilcoxon score
MARCH7	-1.15548	-1.14319	0.00219736	0.00259688			Remark
SEPT2	-1.30401	-1.48246	0.0173791	0.0121854			negative Wilcoxon score: up in COPD
SEPT7	-1.09574	-0.993786	0.0377547	0.0475429			positive Wilcoxon score: down in COPD
SEPT11	-0.847339	-1.13639	0.154015	0.0970835
A2M	-1.64748	-1.68234	0.0173791	0.0123851
ABHD12	-1.12869	-1.25532	0.00399521	0.00179784
ABHD2	-1.2553	-1.59974	0.0377547	0.0221734
ABI1	-1.25191	-1.58307	0.0157811	0.00918897
AC020656.1	1.65812	3.35204	0.0463444	0.023372
ACAA2	-1.01833	-1.05714	0.0125849	0.00559329
ACADVL	-1.4658	-1.53247	0.000399521	0.000799041
ACAP2	-0.892399	-0.915393	0.101079	0.0551338
ACBD3	-1.04265	-0.87453	0.0183779	0.0329604
ACE	-0.843316	-0.88267	0.00219736	0.00139832
ACER3	-1.04326	-1.22408	0.00019976	0.000998801
ACOX1	-1.24426	-1.15446	0.00339592	0.00279664
ACP5	-2.55806	-2.74056	0.0185777	0.0303636
ACSL4	-1.93497	-1.87257	0.00938873	0.0115861
ACTG1	-1.34317	-1.21105	0.0613264	0.0601278
ACTN1	-1.27417	-1.21066	0.00838993	0.0103875
ACTR2	-3.57262	-3.07859	0.00019976	0.00159808
ACTR3	-2.44835	-2.47093	0.000599281	0.000998801
ADA2	-1.02765	-0.974734	0.00858969	0.0181782
ADAM10	-2.99678	-2.89852	0.00159808	0.00179784
ADAM17	-1.36147	-1.11961	0.0571314	0.0645226
ADAM9	-1.69793	-2.05827	0.00019976	0.00019976
ADAR	-0.788743	-0.818625	0.0551338	0.0371554
ADD1	-0.932321	-0.948123	0.0121854	0.0221734
ADGRE5	-1.16821	-1.13748	0.0487415	0.0699161
ADI1	-1.32193	-1.29201	0.00019976	0.000599281
ADK	-0.778239	-1.15513	0.0551338	0.0459449
ADSS	-1.36993	-1.11085	0.0029964	0.00499401
AGPS	-1.03808	-0.880839	0.0237715	0.0289652
AHCYL1	-0.770034	-0.82187	0.0505394	0.0405513
AHNAK	-2.37941	-1.64354	0.0335597	0.0789053
AKAP11	-1.10621	-1.16206	0.00179784	0.00239712
AKAP13	-1.90525	-1.77722	0.0301638	0.0289652
AKAP9	-1.14027	-1.27219	0.0421494	0.0603276
AKR1A1	-0.821225	-1.01001	0.00539353	0.00998801
ALAS1	-1.06889	-0.886609	0.0958849	0.144427
ALCAM	-3.30897	-3.50845	0.0113863	0.00599281
ALDOA	-0.892707	-1.08315	0.0427487	0.0609269
ALOX5	-1.27357	-1.14253	0.138634	0.123452
ALOX5AP	-1.11991	-1.47726	0.148622	0.136836
ANAPC16	-1.03039	-1.00778	0.00519377	0.00439473
ANKLE2	-0.973558	-0.90378	0.00139832	0.00499401
ANKRD12	-1.88374	-1.85026	0.000399521	0.00019976
ANKRD36BP1	-0.815483	-0.96097	0.0577307	0.059129
ANP32A	-1.30584	-1.25769	0.000799041	0.00139832
ANP32B	-1.21804	-1.42546	0.0127847	0.00579305
ANP32E	-0.919701	-0.73301	0.00619257	0.00659209
ANPEP	-1.16481	-1.24181	0.0421494	0.0307631
ANXA11	-1.08841	-1.15636	0.0579305	0.0273672
ANXA2	-1.97456	-1.96853	0.0567319	0.0543348
ANXA4	-1.04909	-1.21751	0.0207751	0.0139832
ANXA5	-2.27388	-2.05912	0.0561326	0.0976828
ANXA7	-0.800627	-0.697493	0.0335597	0.0379545
AP1AR	-0.964676	-0.903143	0.00359569	0.00739113
AP2M1	-1.22778	-1.55896	0.00239712	0.00159808
AP2S1	-1.17015	-1.17929	0.0934878	0.0753096
AP3B1	-0.987824	-1.0199	0.0319616	0.0169796
AP3D1	-0.872136	-0.828394	0.0209748	0.0107871
AP3S1	-1.03444	-0.969079	0.000799041	0.0029964
APBB1IP	-0.757019	-0.566264	0.107671	0.14962
API5	-0.914592	-0.943468	0.00159808	0.00159808
APIP	-0.770944	-0.562088	0.0886936	0.167799
APLP2	-1.8834	-2.39641	0.0221734	0.00938873
APMAP	-0.776684	-0.930066	0.0185777	0.0111866
APOBR	-0.862656	-0.889226	0.00639233	0.00559329
APOE	-1.26362	-0.835912	0.232721	0.330204
APP	-0.975385	-0.98952	0.0285657	0.0211746
APPL1	-0.824878	-0.771729	0.0411506	0.0397523
AQP3	-0.820657	-0.754955	0.132841	0.120455
AQP9	-1.2599	-1.31292	0.0177787	0.0217739
AQR	-0.833267	-0.75484	0.00139832	0.00159808
ARCN1	-0.759455	-0.873354	0.0103875	0.0167799
ARF1	-1.17785	-1.22497	0.029165	0.0253696
ARF3	-0.970792	-0.948216	0.00579305	0.00559329
ARFGEF1	-0.898586	-1.08298	0.00019976	0.000599281
ARGLU1	-0.837629	-0.616317	0.0315621	0.0940871
ARHGAP10	-0.965644	-0.859146	0.0413504	0.0335597
ARHGAP18	-1.14286	-1.15047	0.0932881	0.0872952
ARHGDIA	-0.907305	-0.667969	0.014982	0.0347583
ARHGDIB	-2.86806	-2.75395	0.000399521	0.000599281
ARID4B	-0.877624	-0.876765	0.00319616	0.00559329
ARL6IP1	-1.48282	-1.6442	0.0353576	0.0227727
ARL6IP5	-0.973169	-1.11921	0.0637235	0.0499401
ARL8B	-1.74119	-1.87526	0.000399521	0.000399521
ARMT1	-0.95363	-0.941454	0.000998801	0.00119856
ARPC1B	-1.41078	-2.25409	0.0581302	0.0281662
ARPC2	-1.61094	-1.7511	0.0659209	0.0643228
ARPC3	-0.840068	-0.202114	0.125649	0.425689
ARPC5	-2.91803	-2.90355	0.0175789	0.0135837
ARRB2	-1.42621	-1.25718	0.0121854	0.00898921
ARRDC4	-1.34233	-1.42667	0.0151818	0.00719137
ASAH1	-1.44932	-0.989768	0.161207	0.214742
ASAP1	-1.61977	-1.74632	0.0101878	0.00998801
ASH1L	-1.16968	-1.30162	0.00779065	0.00898921
ASNSD1	-0.873072	-0.717242	0.00319616	0.00599281
ASPH	-1.31223	-1.2009	0.0019976	0.00259688
ATF1	-0.770479	-0.815199	0.00399521	0.00259688
ATF6	-1.42162	-1.47282	0.00938873	0.00619257
ATG3	-1.26477	-1.24006	0.00819017	0.00938873
ATL3	-0.786937	-0.729482	0.0321614	0.0343588
ATM	-1.14759	-1.53399	0.00019976	0.00159808
ATP1A1	-1.22485	-1.2816	0.00359569	0.00479425
ATP1B3	-1.14215	-1.25806	0.0113863	0.00918897
ATP2C1	-0.901383	-0.796026	0.00838993	0.023372
ATP5A1	-2.20122	-2.18792	0.00179784	0.00339592
ATP5B	-1.27342	-1.35886	0.0171794	0.0135837
ATP5G3	-1.15685	-0.651474	0.112665	0.248502
ATP5H	-1.06502	-0.784674	0.0495406	0.105673
ATP5I	-0.87843	-0.585895	0.068318	0.131243
ATP5J	-1.08416	-1.00106	0.086696	0.0870955
ATP5J2	-1.25549	-1.0875	0.0337595	0.0585298
ATP5L	-1.00613	-0.465686	0.0363564	0.22513
ATP6AP1	-1.04783	-1.03772	0.0219736	0.0257691
ATP6AP2	-3.20238	-3.18194	0.000799041	0.000799041
ATP6V0A1	-1.2604	-1.23787	0.00539353	0.00439473
ATP6V0B	-1.50596	-1.32737	0.0571314	0.0735118
ATP6V0D1	-0.861796	-0.994286	0.0155813	0.0167799
ATP6V0E1	-1.26069	-0.757303	0.0373552	0.182581
ATP6V1A	-1.01547	-0.910541	0.0135837	0.0183779
ATP6V1B2	-2.00926	-2.06872	0.00119856	0.00159808
ATP6V1D	-0.978761	-1.02883	0.0159808	0.0119856
ATP6V1E1	-1.6086	-1.79755	0.00779065	0.0019976
ATP6V1F	-1.19181	-1.16152	0.0247703	0.0261686
ATP6V1H	-0.976738	-0.783199	0.00739113	0.00799041
ATP9B	-1.21822	-1.01451	0.0029964	0.0139832
ATPIF1	-1.08862	-0.998212	0.0165801	0.00958849
ATRAID	-1.10117	-0.806348	0.0143827	0.0337595
ATRX	-1.34405	-1.35333	0.00279664	0.00379545
AZI2	-0.79556	-0.647662	0.0829005	0.0870955
AZIN1	-0.913513	-0.941408	0.00998801	0.0101878
B2M	6.68816	6.96021	0.0173791	0.0123851
B3GNT2	-1.10083	-0.990282	0.0101878	0.0105873
BAG1	-0.993624	-0.973109	0.00339592	0.0019976
BANF1	-0.836688	-0.867753	0.00679185	0.00838993
BAX	-1.0706	-0.882282	0.00259688	0.00699161
BAZ1A	-1.50334	-1.53563	0.00459449	0.00279664
BAZ1B	-1.39107	-1.31945	0.00958849	0.00858969
BAZ2B	-1.07239	-1.13318	0.00159808	0.00159808
BCAP31	-1.25309	-1.17443	0.0523372	0.0479425
BCCIP	-0.756618	-0.712867	0.00898921	0.00619257
BCL2A1	-0.973432	-0.990494	0.103676	0.173392
BCLAF1	-1.13129	-1.17634	0.00019976	0.000399521
BEX4	-0.916744	-0.729018	0.0197763	0.0379545
BHLHE40	-0.914626	-0.897101	0.00639233	0.0119856
BHLHE41	-1.59674	-1.63976	0.0255693	0.0303636
BIN2	-1.14073	-1.04466	0.00659209	0.00958849
BIRC2	-0.858513	-0.918277	0.00619257	0.00419497
BIRC6	-0.832711	-0.933513	0.0119856	0.0105873
BLOC1S1	-1.85585	-1.65612	0.0117859	0.0137835
BMP2K	-0.807667	-0.838877	0.0113863	0.0123851
BMPR2	-0.938061	-0.992291	0.00359569	0.00479425
BNIP2	-0.923409	-0.743368	0.0363564	0.0928885
BNIP3L	-0.792573	-0.863089	0.00559329	0.00319616
BOD1L1	-1.30093	-1.30881	0.0113863	0.0129844
BPTF	-0.945427	-1.20578	0.0321614	0.00799041
BRD2	-1.02679	-1.08832	0.00159808	0.00379545
BRD4	-0.823326	-0.898962	0.0161806	0.00858969
BRD7	-1.03124	-1.05327	0.00878945	0.00998801
BRI3	-2.36002	-2.36398	0.0019976	0.00139832
BROX	-0.795677	-0.696796	0.0195765	0.0203755
BSG	-1.52198	-1.5398	0.00819017	0.00639233
BTBD1	-0.930167	-0.948167	0.00419497	0.00279664
BTK	-1.38559	-1.45743	0.00179784	0.00259688
BUB3	-0.750026	-0.858803	0.00539353	0.00439473
BZW1	-1.63608	-1.81455	0.00279664	0.00539353
C11orf58	-1.84946	-1.65907	0.00579305	0.00619257
C12orf4	-1.07721	-1.18782	0.00619257	0.00938873
C14orf2	-0.959037	-0.514894	0.120455	0.236716
C19orf53	-0.925743	-0.843095	0.0187775	0.014982
C19orf60	-0.80481	-0.512605	0.0385537	0.138833
C1orf162	-0.798321	-0.576765	0.190571	0.24191
C1orf43	-0.777814	-0.678242	0.0347583	0.0261686
C20orf24	-1.195	-1.42519	0.00219736	0.000799041
C4orf3	-1.19124	-1.15343	0.00779065	0.0029964
C5AR1	-0.997269	-1.22793	0.0982821	0.0645226
C6orf106	-1.34814	-1.32634	0.00239712	0.00699161
C6orf62	-1.2791	-1.15871	0.00898921	0.0171794
C9orf78	-1.20212	-0.928161	0.0173791	0.0345585
CAB39	-0.927285	-1.0609	0.000599281	0.000399521
CALR	-3.20463	-3.42007	0.0139832	0.0129844
CALU	-1.95886	-2.00384	0.00019976	0.000799041
CAMLG	-0.832036	-0.517174	0.0245705	0.177587
CANX	-2.75863	-2.6829	0.00479425	0.00439473
CAP1	-2.35303	-2.72591	0.00239712	0.00119856
CAPG	-2.36366	-2.3806	0.00019976	0.00019976
CAPN2	-1.75154	-1.84727	0.0135837	0.00719137
CAPNS1	-1.01979	-1.0175	0.00219736	0.0019976
CAPRIN1	-1.36319	-1.17131	0.00519377	0.00639233
CAPZA1	-1.95775	-1.96031	0.00119856	0.00279664
CAPZB	-1.03002	-1.17508	0.0872952	0.0691171
CARD16	-1.13597	-1.02471	0.135038	0.113064
CASP1	-1.23256	-1.20925	0.0229724	0.0231722
CAST	-0.932192	-0.778567	0.15821	0.136836
CAT	-0.757708	-0.639278	0.12525	0.11666
CBL	-1.00863	-0.985831	0.00739113	0.00639233
CBR1	-0.952273	-0.884114	0.0928885	0.0731123
CBX3	-1.83409	-1.60222	0.0107871	0.0121854
CCDC25	-0.858695	-0.733793	0.024171	0.0345585
CCDC47	-0.936357	-1.04124	0.000399521	0.000998801
CCDC88A	-2.22795	-2.88589	0.0557331	0.0219736
CCDC90B	-1.09724	-1.09615	0.00519377	0.00739113
CCDC93	-1.16352	-1.05053	0.00898921	0.00659209
CCL18	1.13881	0.837713	0.152617	0.195366
CCL2	0.76772	0.487489	0.176988	0.230124
CCNL1	-0.970674	-0.694874	0.0515382	0.115062
CCR1	-1.0078	-1.24468	0.0227727	0.0211746
CCT5	-1.38084	-1.31856	0.00978825	0.00599281
CCT6A	-0.857804	-0.810761	0.0555334	0.0571314
CCT8	-0.987613	-1.01706	0.0361566	0.0329604
CD109	-1.13351	-1.23462	0.00819017	0.0113863
CD151	-0.772917	-0.890307	0.0747103	0.0739113
CD163	-1.31769	-1.60877	0.0549341	0.024171
CD164	-2.34988	-2.25046	0.0113863	0.00799041
CD302	-0.870527	-0.685694	0.0195765	0.0581302
CD36	-2.2944	-2.48723	0.000399521	0.00219736
CD46	-1.96101	-1.66956	0.0195765	0.02497
CD52	-1.99063	-1.98695	0.0389533	0.0373552
CD59	-1.08929	-1.2366	0.00739113	0.00799041
CD63	-2.13044	-2.75867	0.0461446	0.0337595
CD68	-1.38689	-1.88758	0.0836996	0.0399521
CD74	2.67331	2.65807	0.13304	0.101079
CD81	-1.13374	-0.935436	0.0962845	0.130843
CD84	-1.18925	-1.58333	0.0419497	0.0197763
CD86	-1.33658	-1.35116	0.000399521	0.00119856
CD9	-2.81392	-2.45223	0.0355573	0.0281662
CDC37	-1.3394	-1.35073	0.0477427	0.028366
CDC42	-0.878317	-1.35134	0.166201	0.0904914
CDC42BPB	-1.26613	-1.30052	0.0131842	0.0105873
CDC73	-0.877737	-0.917109	0.0419497	0.0153815
CDK12	-1.17987	-1.05541	0.000599281	0.00359569
CDV3	-1.3796	-1.45986	0.0185777	0.00998801
CEBPB	-1.81931	-1.93829	0.0289652	0.0303636
CEBPG	-0.840414	-0.785826	0.00799041	0.00898921
CEBPZOS	-0.858207	-0.663268	0.0427487	0.0403516
CEP170	-1.09353	-1.19316	0.00319616	0.00439473
CEP350	-1.12198	-1.17139	0.0349581	0.0293648
CFLAR	-0.921343	-1.04678	0.0173791	0.019177
CGGBP1	-0.95354	-0.632398	0.0127847	0.0645226
CHCHD2	-0.934559	-0.803264	0.129245	0.121055
CHD4	-0.786282	-0.896915	0.0729125	0.0437475
CHD8	-1.03189	-1.13812	0.00359569	0.00119856
CHD9	-1.62414	-1.51287	0.00279664	0.00699161
CHMP2A	-0.759773	-0.685536	0.0601278	0.0609269
CHMP3	-0.816468	-0.973369	0.0117859	0.00559329
CHMP4B	-1.56226	-1.5571	0.00359569	0.00579305
CHMP5	-1.15456	-0.804474	0.0821015	0.11706
CHURC1	-2.15536	-2.24489	0.00219736	0.0019976
CIAO1	-1.00188	-1.01339	0.00459449	0.00399521
CIR1	-0.954094	-1.21955	0.0201758	0.0217739
CITED2	-1.30153	-1.29904	0.00279664	0.00978825
CKLF	-0.940853	-0.878058	0.0335597	0.0647223
CLEC2B	-1.36916	-1.42894	0.00379545	0.00499401
CLEC5A	-1.74678	-2.1619	0.014982	0.00858969
CLEC7A	-1.39333	-1.67144	0.00838993	0.00479425
CLINT1	-0.75601	-0.567392	0.135837	0.170396
CLIP1	-0.991976	-1.11097	0.00379545	0.00279664
CLPX	-0.905914	-0.999075	0.00659209	0.00419497
CLTA	-1.68725	-1.51898	0.0163803	0.0269676
CLTC	-2.22661	-2.06824	0.00119856	0.00159808
CMAS	-1.33879	-1.2379	0.000399521	0.000998801
CMC2	-0.781499	-0.697668	0.0343588	0.023372
CMPK1	-0.862061	-1.09231	0.00998801	0.00719137
CMTM6	-0.952136	-1.03352	0.165801	0.101079
CNBP	-1.33472	-1.36259	0.0235717	0.0185777
CNDP2	-1.24283	-1.31305	0.0277667	0.0197763
CNIH4	-0.937715	-0.723648	0.0473432	0.0581302
CNTRL	-0.854922	-0.837199	0.0273672	0.0213744
COA3	-0.763384	-0.74419	0.000399521	0.000599281
COL4A3BP	-1.04701	-1.16131	0.0185777	0.0133839
COLEC12	-2.41871	-2.27217	0.00639233	0.00819017
COMMD6	-1.59494	-0.807553	0.0555334	0.163004
COMMD8	-1.12726	-0.809319	0.0375549	0.0471434
COPA	-1.01889	-0.96565	0.0155813	0.00998801
COPB1	-1.96765	-1.7235	0.00139832	0.00239712
COPB2	-1.70308	-1.50121	0.000399521	0.000799041
COPE	-0.959504	-0.782054	0.0207751	0.0303636
COPS9	-1.15638	-1.26977	0.0413504	0.0213744
COPZ1	-1.11045	-1.09773	0.00918897	0.00938873
CORO1C	-2.23413	-2.21224	0.00319616	0.00339592
COTL1	-1.54857	-1.95982	0.0551338	0.0337595
COX14	-1.04557	-1.02572	0.0215741	0.0399521
COX4I1	-1.61394	-1.48279	0.03336	0.0585298
COX6A1	-1.10717	-1.15622	0.0317619	0.0265681
COX7A2	-0.91947	-0.821702	0.138034	0.154614
COX7B	-0.896723	-0.305377	0.201558	0.373951
COX7C	-1.24792	-1.63572	0.0593288	0.0377547
CPM	-1.55607	-1.41303	0.0117859	0.0251698
CPQ	-1.52432	-1.31334	0.000399521	0.00259688
CPVL	-1.28579	-1.26593	0.0627247	0.0317619
CRBN	-0.803222	-0.73079	0.0297643	0.0353576
CREG1	-2.48861	-2.54338	0.000599281	0.000599281
CRTAP	-0.750963	-0.761654	0.00379545	0.00379545
CRYBG1	-0.896814	-0.873331	0.00279664	0.00519377
CRYBG3	-0.802838	-0.898488	0.00019976	0.00419497
CSDE1	-2.83971	-2.78689	0.00119856	0.000799041
CSF1R	-1.05468	-1.29014	0.014982	0.00898921
CSGALNACT2	-1.15597	-1.21372	0.00499401	0.00659209
CSNK1A1	-1.47455	-1.43548	0.0117859	0.0113863
CST3	1.44698	1.71421	0.18338	0.0862964
CSTB	-1.21946	-0.965906	0.119656	0.184778
CTNNA1	-1.96587	-2.13951	0.00459449	0.00219736
CTNNB1	-0.803399	-0.719976	0.0377547	0.0501398
CTR9	-0.864611	-0.86227	0.00019976	0.000399521
CTSA	-1.00616	-1.0022	0.0115861	0.0189772
CTSB	-1.62202	-1.085	0.0902917	0.144626
CTSD	-1.17125	-0.968269	0.217339	0.213544
CTSL	-0.779779	-1.00209	0.182581	0.147823
CTSZ	-1.33017	-2.0019	0.00978825	0.00259688
CTTNBP2NL	-1.10564	-0.9431	0.00379545	0.00559329
CUL2	-1.06959	-1.17175	0.00259688	0.00139832
CUL3	-0.761993	-0.777181	0.0167799	0.014982
CUL5	-1.17895	-1.1809	0.00878945	0.00559329
CWC15	-1.23778	-1.1406	0.00918897	0.00779065
CWC22	-0.752717	-0.73894	0.0463444	0.0331602
CXCL3	-0.801071	-0.761307	0.0105873	0.0113863
CYBA	-2.18865	-2.66773	0.0243708	0.0151818
CYBB	-2.33016	-2.2975	0.0769077	0.0751099
CYCS	-1.12943	-1.11668	0.00659209	0.0103875
CYFIP1	-1.77859	-1.78048	0.00119856	0.00219736
CYP1B1	-1.73717	-3.22425	0.0159808	0.0287655
CYP20A1	-0.991967	-0.95469	0.000799041	0.00159808
CYP27A1	-1.31889	-1.43832	0.143827	0.0827008
CYTH1	-1.38812	-1.60359	0.000399521	0.000799041
DAD1	-1.02731	-0.873165	0.00519377	0.0153815
DARS	-0.795133	-0.82123	0.0527367	0.0475429
DBI	-1.30567	-1.29069	0.0457451	0.053336
DBNL	-1.03781	-1.26344	0.000399521	0.000599281
DCAF7	-1.24114	-1.34472	0.000799041	0.000799041
DCSTAMP	-0.970324	-1.22283	0.0319616	0.0253696
DDX17	-2.02809	-2.12466	0.0113863	0.00539353
DDX18	-0.821351	-0.854365	0.0677187	0.0489413
DDX3X	-1.0719	-1.20429	0.0361566	0.0139832
DDX42	-0.85045	-1.09349	0.00339592	0.00139832
DDX5	-0.79981	-0.869804	0.145825	0.123252
DDX58	-0.832288	-0.929217	0.029165	0.0225729
DDX6	-1.15346	-1.18976	0.00679185	0.00339592
DECR1	-0.753056	-0.521071	0.111067	0.196364
DEGS1	-1.15229	-1.16408	0.0113863	0.00459449
DERL2	-0.88797	-0.768992	0.00519377	0.0105873
DHRS7	-0.908204	-0.934171	0.121854	0.0892928
DHX29	-0.769499	-0.785115	0.0587295	0.0369557
DHX36	-1.5657	-1.42055	0.00379545	0.00819017
DIAPH1	-1.75584	-1.79125	0.0161806	0.00819017
DIAPH2	-0.821797	-0.832949	0.0349581	0.0209748
DICER1	-1.38635	-1.40984	0.00799041	0.00539353
DLD	-0.814876	-0.900782	0.00379545	0.00739113
DMAC1	-0.980792	-0.916412	0.103676	0.0727127
DMXL2	-1.31179	-1.70987	0.0227727	0.00819017
DNAJA1	-1.09655	-0.773635	0.0567319	0.101278
DNAJB14	-1.20882	-1.12824	0.00159808	0.00379545
DNAJB6	-1.19856	-1.17489	0.000998801	0.00119856
DNAJC10	-1.67004	-1.47816	0.00239712	0.00279664
DNAJC13	-0.984036	-1.04184	0.014183	0.0135837
DNAJC3	-0.906794	-0.943458	0.0763084	0.0617259
DNAJC8	-1.21125	-1.47105	0.0183779	0.00719137
DNASE2	-1.20775	-1.26649	0.0151818	0.0153815
DNM1L	-0.921485	-0.837398	0.0405513	0.0211746
DNM2	-0.777287	-0.840235	0.000399521	0.000799041
DNMT1	-0.769269	-0.955176	0.0211746	0.0151818
DOCK10	-1.14931	-1.02741	0.0171794	0.0347583
DOCK11	-1.27088	-1.54776	0.00918897	0.00838993
DOCK2	-1.35699	-1.34809	0.0121854	0.00359569
DOCK8	-1.20558	-1.29763	0.02497	0.0137835
DOK2	-0.83522	-1.10413	0.0321614	0.0155813
DPP7	-1.0802	-0.94427	0.0113863	0.0123851
DPYD	-0.829092	-0.951113	0.0263684	0.02497
DPYSL2	-0.988522	-1.14242	0.0403516	0.0197763
DR1	-0.973762	-0.955751	0.00379545	0.00459449
DRAP1	-1.43268	-1.48763	0.00439473	0.00139832
DST	-0.803157	-1.1164	0.177787	0.0986816
DSTN	-1.15724	-1.21347	0.0617259	0.0355573
DYNC1H1	-1.24609	-1.27626	0.0251698	0.0165801
DYNC1I2	-0.768026	-0.605455	0.0773072	0.0964842
EBNA1BP2	-0.952402	-1.00904	0.000799041	0.00019976
ECHDC1	-1.48373	-1.36121	0.00319616	0.00339592
EEF1A1	-1.6995	-1.88979	0.121254	0.0537355
EEF1B2	-1.02651	-0.148579	0.102277	0.43348
EEF2	-0.827053	-0.526545	0.145625	0.224331
EFCAB14	-0.945747	-0.884899	0.00799041	0.00819017
EFHD2	-1.88868	-1.43736	0.0335597	0.0455453
EFR3A	-1.28422	-1.11119	0.038354	0.0435477
EHD4	-0.763478	-0.766324	0.0399521	0.0211746
EID1	-0.959033	-0.734295	0.0611266	0.0627247
EIF2AK1	-1.42419	-1.30318	0.00419497	0.00639233
EIF2AK2	-1.54612	-1.67575	0.00759089	0.00858969
EIF2S2	-1.64735	-1.18551	0.00499401	0.0211746
EIF2S3	-0.816711	-0.799152	0.0451458	0.0219736
EIF3A	-1.22238	-1.67327	0.0519377	0.0357571
EIF3D	-1.0125	-1.03527	0.00459449	0.00319616
EIF3H	-1.61106	-1.52513	0.0183779	0.0165801
EIF3I	-0.874209	-0.763405	0.0177787	0.0171794
EIF3M	-1.18947	-0.966701	0.00399521	0.0145825
EIF4A2	-1.33737	-1.16574	0.0193767	0.0227727
EIF4B	-1.05248	-1.26407	0.0187775	0.0125849
EIF4G1	-1.58466	-1.64848	0.000998801	0.00139832
EIF4G2	-2.78278	-2.94911	0.00439473	0.00339592
EIF4H	-0.979258	-0.856218	0.00759089	0.0179784
EIF5	-1.81326	-1.71364	0.00159808	0.0029964
EIF5B	-0.996049	-1.01915	0.0836996	0.0629245
ELF1	-0.997953	-1.10826	0.00159808	0.00159808
EMC10	-0.845469	-0.95267	0.0131842	0.0107871
EMC3	-1.03255	-1.11133	0.00179784	0.00239712
EMILIN2	-2.46948	-2.42873	0.00819017	0.0153815
EML4	-1.07046	-1.41816	0.0609269	0.0531362
EMP3	-1.68644	-1.81407	0.068318	0.059129
ENO1	-1.96215	-2.59901	0.0461446	0.0161806
ENSA	-1.39562	-1.47736	0.00119856	0.00139832
EPB41L3	-0.974557	-1.13216	0.000399521	0.00139832
EPRS	-1.13826	-1.29931	0.00539353	0.00439473
ERAP1	-0.824628	-0.889631	0.0231722	0.0227727
ERBIN	-1.3526	-1.49079	0.0029964	0.00259688
ERGIC2	-0.901436	-0.796433	0.00898921	0.00819017
ERH	-0.952734	-0.944439	0.0257691	0.0207751
ERLEC1	-1.10686	-1.05529	0.00579305	0.00998801
ERO1A	-0.888714	-0.874056	0.0247703	0.0169796
ERP29	-1.62085	-1.27794	0.00998801	0.0165801
ERP44	-1.10289	-0.959675	0.00519377	0.024171
ETF1	-0.947052	-1.05751	0.0423492	0.0131842
ETFA	-0.864339	-0.633923	0.0245705	0.081702
ETNK1	-0.831941	-0.915491	0.0019976	0.00219736
EVI2A	-1.15524	-1.33459	0.00719137	0.0113863
EVI2B	-1.41985	-1.52122	0.024171	0.019177
EVI5	-0.997369	-1.08019	0.00239712	0.00239712
EXOC1	-1.10156	-1.30246	0.0183779	0.00679185
EXOC5	-0.996988	-0.997225	0.0265681	0.0335597
EZR	-1.40257	-1.47459	0.0671195	0.0507391
FAM105A	-0.811685	-1.03702	0.0193767	0.00878945
FAM107B	-0.924436	-0.893925	0.0303636	0.0297643
FAM120A	-1.34331	-1.30888	0.000599281	0.000799041
FAM204A	-0.842226	-0.739313	0.0361566	0.0301638
FAM208A	-0.830901	-0.921409	0.024171	0.0213744
FAM32A	-0.905151	-0.820094	0.0325609	0.0373552
FAM46A	-0.921711	-0.876908	0.0363564	0.029964
FAM49B	-0.758948	-1.02617	0.0569317	0.0277667
FAM50A	-0.897841	-0.777207	0.00619257	0.0111866
FAM96A	-1.11628	-1.1212	0.0329604	0.0297643
FAR1	-0.874977	-0.832937	0.00279664	0.0029964
FBP1	-4.62632	-4.25703	0.0155813	0.0209748
FBXL5	-1.42769	-1.00867	0.0209748	0.039153
FBXO9	-0.85508	-0.785489	0.0425489	0.0649221
FBXW7	-0.868466	-1.00724	0.00119856	0.00119856
FCGR2A	-1.30119	-1.04042	0.0771075	0.101878
FCGR2B	-0.763673	-0.920592	0.0557331	0.0577307
FCGR3A	-0.763526	-0.273453	0.300439	0.4163
FCGRT	-0.764833	-0.879229	0.0930883	0.0827008
FCN1	-1.55514	-1.87845	0.00019976	0.000399521
FDX1	-1.06875	-0.924289	0.0457451	0.068318
FERMT3	-1.31256	-1.29891	0.014982	0.014982
FEZ2	-1.12838	-1.09059	0.00379545	0.00439473
FFAR4	-0.926489	-0.878016	0.0846984	0.0699161
FGD4	-0.947328	-0.985267	0.00159808	0.0029964
FGD5-AS1	-1.52042	-1.42188	0.00119856	0.000599281
FGFR1OP2	-1.38477	-1.2388	0.00739113	0.00898921
FGR	-0.752504	-0.680906	0.0459449	0.0425489
FKBP15	-1.72427	-1.64536	0.00399521	0.014183
FKBP1A	-1.44967	-1.41946	0.000399521	0.00119856
FKBP3	-1.09951	-1.16472	0.000799041	0.000998801
FKBP5	-0.847111	-0.967732	0.086696	0.0465441
FLII	-1.1307	-1.07812	0.00359569	0.00419497
FLNA	-1.20008	-1.39115	0.0980823	0.102477
FN1	-0.78613	-1.5654	0.364363	0.239113
FNBP1	-1.37115	-1.40947	0.00739113	0.00579305
FNDC3B	-1.09819	-1.4849	0.00459449	0.00359569
FOXN3	-0.88336	-0.984485	0.0029964	0.00259688
FPR3	-0.849985	-1.14219	0.0259688	0.0211746
FRG1	-1.02568	-0.891165	0.00499401	0.00399521
FRYL	-0.834122	-0.726527	0.00219736	0.00519377
FTLP3	1.90187	1.73803	0.166001	0.160208
FUCA1	-1.59373	-1.54854	0.00539353	0.00279664
FUCA2	-0.8831	-0.988779	0.00379545	0.00179784
FXR1	-0.85293	-0.772072	0.0205753	0.0227727
FYTTD1	-1.15197	-1.11298	0.00159808	0.0029964
G3BP1	-1.1185	-1.00875	0.00599281	0.0163803
G3BP2	-1.92686	-1.7468	0.000799041	0.000998801
GAA	-1.29782	-1.00146	0.019177	0.0499401
GADD45GIP1	-1.55218	-1.43137	0.00239712	0.00719137
GALNT1	-1.33956	-1.76354	0.0029964	0.00279664
GAPVD1	-0.873616	-0.906964	0.0029964	0.00379545
GBP4	0.856001	1.17049	0.00259688	0.00858969
GCA	-0.842908	-0.952815	0.00319616	0.00179784
GCHFR	-0.770152	-0.593742	0.238114	0.321215
GDI2	-2.0997	-2.24552	0.00119856	0.000799041
GGA2	-1.12311	-1.02271	0.0427487	0.0503396
GHITM	-1.75703	-1.63071	0.00019976	0.000799041
GIGYF2	-0.764546	-0.754561	0.0227727	0.0381542
GINM1	-0.880645	-0.897993	0.00159808	0.0029964
GLG1	-1.37639	-1.4339	0.00359569	0.00259688
GLIPR1	-2.01054	-1.64732	0.00459449	0.00819017
GLO1	-1.35592	-1.24721	0.00459449	0.00539353
GLRX	-0.982241	-0.771786	0.208949	0.226528
GLS	-0.832051	-0.971054	0.00019976	0.00019976
GLUL	-2.89143	-2.76041	0.0115861	0.00739113
GLYR1	-1.02952	-0.967922	0.0019976	0.00139832
GM2A	-1.35607	-1.67101	0.0185777	0.0271674
GMFG	-1.06837	-0.958057	0.0761087	0.053336
GNAI2	-1.2516	-1.11756	0.0115861	0.0171794
GNAI3	-1.02476	-1.05104	0.000399521	0.00139832
GNAS	-1.21967	-1.21921	0.0623252	0.0587295
GNB1	-1.18827	-1.22427	0.00459449	0.00499401
GNB2	-0.770938	-0.805916	0.0423492	0.0269676
GNB4	-1.33445	-1.45868	0.00139832	0.00259688
GNL2	-0.908291	-0.691628	0.0169796	0.0169796
GNS	-1.21026	-1.06036	0.00599281	0.0107871
GOLGA4	-1.22989	-1.20616	0.0263684	0.0339592
GOLGB1	-1.16631	-1.32251	0.00858969	0.00819017
GOLIM4	-1.12607	-0.961115	0.0113863	0.0209748
GOLM1	-1.03276	-0.951581	0.11646	0.100679
GOLT1B	-0.783281	-0.841487	0.000799041	0.000399521
GOSR1	-0.839047	-0.748052	0.00419497	0.00898921
GPBP1	-0.827361	-0.915365	0.0481422	0.03336
GPCPD1	-1.27751	-1.05177	0.13344	0.113664
GPNMB	-2.46709	-2.70516	0.0581302	0.0473432
GPR34	-1.16328	-1.19561	0.000399521	0.000599281
GPR65	-0.93893	-0.840646	0.0549341	0.0379545
GPRIN3	-2.24042	-2.00371	0.0643228	0.0563324
GPSM3	-1.1761	-1.06369	0.0107871	0.00878945
GRN	1.37695	1.14928	0.228126	0.246304
GRSF1	-0.9997	-1.17928	0.00239712	0.000799041
GSAP	-1.36115	-1.27208	0.000599281	0.00179784
GSN	-2.03841	-2.35281	0.0311626	0.0151818
GSPT1	-1.49645	-1.52533	0.0439473	0.0269676
GSTO1	-0.91784	-1.00436	0.135837	0.119057
GTF2A2	-0.842694	-0.931813	0.0029964	0.00179784
GTF3A	-1.67276	-1.52879	0.0173791	0.0193767
GTF3C6	-1.27341	-1.17393	0.00019976	0.00259688
GUSB	-1.16104	-1.19337	0.00179784	0.000998801
H2AFV	-1.263	-1.33422	0.0029964	0.0019976
H2AFY	-2.65913	-2.70582	0.0103875	0.00499401
HACD3	-0.829585	-0.786822	0.0217739	0.023372
HADHA	-1.6233	-1.85842	0.00958849	0.00499401
HADHB	-1.06469	-1.0034	0.00998801	0.00878945
HCLS1	-0.951363	-0.803668	0.0367559	0.0349581
HDGF	-0.871939	-0.964985	0.00359569	0.00339592
HDLBP	-1.05146	-1.29448	0.0848981	0.0695166
HECTD1	-1.26087	-1.42544	0.0019976	0.0019976
HEXA	-0.890833	-0.752776	0.0629245	0.0864962
HEXB	-2.54717	-2.31579	0.0347583	0.0237715
HIPK2	-1.0391	-1.25386	0.0175789	0.0219736
HIPK3	-1.13732	-1.2098	0.00519377	0.0029964
HIST1H1E	-1.04618	-1.07623	0.00799041	0.00419497
HLA-A	2.26077	3.31711	0.104275	0.0431482
HLA-C	0.85885	1.06803	0.36696	0.264882
HLA-DMB	-1.54695	-1.35472	0.0693168	0.0501398
HLA-DPA1	1.04045	1.98857	0.276468	0.152417
HLA-DPB1	2.33976	2.57706	0.161406	0.0992809
HLA-DRB1	2.48555	1.33832	0.194167	0.277867
HLA-DRB6	1.48565	1.26444	0.215342	0.255893
HLA-E	1.95727	2.14381	0.114063	0.0833
HLA-G	1.14543	1.23003	0.130643	0.077507
HM13	-1.32169	-1.65762	0.00779065	0.00259688
HMG20B	-1.31805	-1.13081	0.00399521	0.00359569
HMGB1	-1.95533	-1.47273	0.00779065	0.0211746
HMGB2	-1.19468	-1.13483	0.000998801	0.00179784
HMGN1	-1.26916	-1.44271	0.0029964	0.000799041
HMGN2	-1.04914	-0.969469	0.104674	0.10827
HNMT	-1.47455	-1.13351	0.0115861	0.0189772
HNRNPA2B1	-3.43373	-2.99448	0.00119856	0.00179784
HNRNPA3	-0.776697	-0.62915	0.00579305	0.0145825
HNRNPAB	-1.04231	-1.15355	0.00399521	0.00739113
HNRNPC	-1.09619	-1.11765	0.0413504	0.0399521
HNRNPD	-0.864134	-0.905898	0.0537355	0.0495406
HNRNPF	-0.782005	-0.560812	0.0605274	0.123851
HNRNPH3	-1.33807	-1.24428	0.00719137	0.00579305
HNRNPK	-1.72834	-1.34062	0.0115861	0.0337595
HNRNPM	-0.814611	-1.0279	0.0926888	0.0343588
HNRNPR	-1.13249	-1.14942	0.000399521	0.000599281
HNRNPU	-3.02598	-2.79563	0.00958849	0.00439473
HOOK3	-2.12922	-2.15583	0.000799041	0.000399521
HP1BP3	-1.73337	-1.60749	0.00119856	0.00119856
HPGD	-0.956243	-1.02776	0.0894926	0.0838993
HPS1	-0.837285	-0.610107	0.0277667	0.0449461
HSBP1	-0.795472	-0.80881	0.0765082	0.0571314
HSD17B11	-1.22587	-1.11166	0.0597283	0.0431482
HSD17B12	-1.56567	-1.47781	0.000998801	0.00119856
HSD17B4	-0.983261	-1.08109	0.0143827	0.00898921
HSP90AA1	-1.20953	-1.6443	0.120056	0.0801039
HSP90B1	-1.75928	-1.75737	0.0145825	0.0163803
HSPA4	-1.28953	-1.12097	0.0189772	0.0161806
HSPA5	-1.69269	-2.31093	0.0501398	0.0235717
HSPA9	-1.17507	-1.41207	0.000399521	0.000399521
HSPD1	-1.05574	-1.02025	0.0451458	0.0577307
HUWE1	-1.24234	-1.41576	0.00019976	0.00019976
HVCN1	-1.28619	-1.52306	0.00759089	0.00639233
IARS2	-1.10307	-1.11752	0.0019976	0.0029964
IBTK	-1.1206	-1.025	0.00619257	0.00719137
ID2	-1.54182	-1.58571	0.00779065	0.0127847
IDH1	-1.73857	-1.91361	0.000599281	0.000998801
IDI1	-0.9797	-1.00274	0.000799041	0.00159808
IDS	-0.995014	-1.1442	0.00978825	0.00499401
IFI27	1.30115	2.27015	0.0135837	0.00719137
IFI6	-0.77929	-0.28635	0.237915	0.405913
IFITM3	0.780075	1.22023	0.0920895	0.05833
IFNAR1	-2.16325	-2.1381	0.00219736	0.00319616
IFNGR1	-1.76318	-1.74521	0.0173791	0.0117859
IGF2R	-1.07885	-1.38448	0.0435477	0.043348
IGSF6	-2.74385	-2.54078	0.0467439	0.0267679
IK	-0.769939	-0.730385	0.0153815	0.0197763
IL10RB	-0.934865	-0.909434	0.0123851	0.0111866
IL13RA1	-1.75812	-1.83798	0.00019976	0.00119856
IL2RG	-0.927344	-0.992292	0.0187775	0.0169796
ILK	-0.894844	-0.90482	0.00019976	0.000599281
IMMT	-1.20681	-1.06426	0.0173791	0.0251698
INIP	-0.954124	-0.94102	0.00019976	0.000599281
IPO7	-1.56851	-1.7686	0.00139832	0.00159808
IQGAP1	-0.82266	-1.0289	0.21694	0.154814
IQGAP2	-1.75374	-1.50563	0.0019976	0.00599281
IRAK3	-1.38859	-1.26752	0.00619257	0.0119856
IRF2BP2	-0.943274	-0.853507	0.0231722	0.0243708
IRF8	-0.856479	-0.702538	0.0109868	0.0309628
ISCU	-0.848309	-0.75327	0.0587295	0.0617259
ITCH	-0.808044	-0.75458	0.0421494	0.0503396
ITGAE	-0.893552	-0.867293	0.0319616	0.0319616
ITGAM	-0.902389	-0.940276	0.00719137	0.00579305
ITGAX	-1.04903	-1.04856	0.0399521	0.0263684
ITGB1	-2.10004	-2.10048	0.000599281	0.000599281
ITGB1BP1	-0.871275	-0.80242	0.00379545	0.0103875
ITGB2	-1.59975	-1.62136	0.0361566	0.0371554
ITM2B	1.29783	1.16302	0.104475	0.136836
ITPR2	-0.86696	-1.14461	0.0373552	0.0261686
ITSN2	-1.60804	-1.61583	0.0029964	0.00379545
IVD	-0.780223	-0.732208	0.0884938	0.0659209
IVNS1ABP	-1.06536	-1.05554	0.0281662	0.0205753
JAML	-1.39631	-1.26989	0.0389533	0.0637235
JTB	-1.38928	-1.29017	0.0285657	0.0163803
JUN	-0.840269	-0.20054	0.138034	0.43368
KCTD12	-1.55942	-1.55592	0.00619257	0.00918897
KDM1B	-0.861471	-0.75958	0.00019976	0.000799041
KDM5A	-0.950412	-0.861481	0.0485417	0.0443468
KHDRBS1	-1.42744	-1.39392	0.00139832	0.000998801
KIAA0232	-0.857567	-0.816216	0.00159808	0.00279664
KIAA1109	-0.922766	-0.875123	0.0115861	0.0115861
KIAA1551	-1.06462	-0.952068	0.00779065	0.00439473
KIDINS220	-1.08829	-1.14005	0.00599281	0.00499401
KIF1B	-0.958766	-0.989946	0.00858969	0.00659209
KIF5B	-2.59379	-2.0185	0.00898921	0.014183
KLF3	-0.788978	-0.843172	0.00799041	0.00599281
KMT2C	-0.973524	-1.19073	0.0325609	0.0273672
KMT2E	-0.859478	-0.926485	0.0513384	0.0389533
KMT5B	-0.799319	-0.715447	0.0319616	0.0325609
KPNA4	-0.9971	-1.07014	0.00439473	0.00339592
KPNB1	-1.69874	-1.51426	0.0157811	0.0205753
KRAS	-1.47539	-1.45133	0.00219736	0.00119856
KTN1	-1.20632	-1.27972	0.0890931	0.0453456
KYNU	-0.884085	-0.764611	0.0135837	0.0171794
LACTB	-1.34446	-1.20383	0.0105873	0.00679185
LAIR1	-1.1392	-1.09376	0.0153815	0.0101878
LAMP1	-2.3917	-2.13046	0.0237715	0.0229724
LAMP2	-2.15543	-1.86629	0.00659209	0.00838993
LAMTOR1	-1.21796	-1.27049	0.0147823	0.0139832
LAMTOR2	-0.804576	-0.676811	0.0978825	0.104874
LAMTOR4	-1.26752	-1.13973	0.0163803	0.0171794
LAMTOR5	-1.5201	-1.15168	0.0193767	0.0451458
LAPTM4A	-0.92478	-1.13583	0.0187775	0.00799041
LAPTM5	-3.3707	-3.58589	0.000399521	0.000599281
LARP4B	-1.01549	-1.03644	0.00838993	0.00958849
LARS	-1.03689	-1.04821	0.0139832	0.00898921
LAT2	-0.757951	-0.7492	0.0189772	0.0179784
LCP1	-2.63205	-2.28976	0.00239712	0.00439473
LDHA	-1.23671	-1.50029	0.0399521	0.0457451
LEPROT	-1.16596	-1.11767	0.00819017	0.00819017
LGALS1	-1.66064	-1.56446	0.138034	0.139832
LGALS3	0.945832	0.713166	0.224131	0.246904
LGALS8	-1.1325	-1.08559	0.0269676	0.0129844
LHFPL2	-1.43731	-1.67775	0.0109868	0.0161806
LIMS1	-1.98752	-2.21316	0.0143827	0.0147823
LIN7C	-0.890202	-0.827763	0.00479425	0.00819017
LINC00963	-0.755473	-0.828185	0.00239712	0.0029964
LINC02345	-1.23495	-1.37677	0.00219736	0.00219736
LIPA	-4.25235	-3.87937	0.00259688	0.00459449
LITAF	-1.15198	-1.33932	0.0395525	0.0309628
LMAN1	-0.981169	-0.94966	0.0151818	0.0227727
LNPEP	-0.861175	-1.17766	0.000399521	0.000399521
LNPK	-0.76403	-0.602398	0.00819017	0.0842988
LPAR6	-1.46393	-1.50325	0.000399521	0.000399521
LPCAT2	-1.77376	-1.61282	0.00858969	0.00998801
LPL	-2.29442	-2.066	0.0295645	0.0335597
LPP	-1.11241	-1.10719	0.00898921	0.0119856
LRP1	-1.20144	-0.937114	0.12525	0.157012
LRPAP1	-2.0532	-2.02641	0.000799041	0.000599281
LRPPRC	-1.15625	-1.41494	0.000998801	0.0019976
LRRC75A-AS1	-1.17176	-0.752496	0.0361566	0.0878945
LRRFIP1	-1.50382	-1.83511	0.111067	0.0649221
LSM3	-0.852168	-0.795649	0.0641231	0.0487415
LSM7	-1.11256	-1.07617	0.0563324	0.0361566
LSP1	-1.23071	-1.66351	0.00938873	0.00918897
LST1	-1.62786	-1.56747	0.00259688	0.00219736
LTA4H	-1.81797	-1.67839	0.130443	0.0994806
LTN1	-1.15667	-1.27311	0.00019976	0.000399521
LUC7L3	-0.761084	-0.708052	0.0739113	0.0585298
LYAR	-0.76786	-0.617267	0.0779065	0.114263
LYN	-1.00611	-1.14523	0.117259	0.101678
LYST	-0.800599	-1.20927	0.0225729	0.00978825
LYZ	-1.56936	-1.9153	0.189573	0.124451
M6PR	-2.32581	-2.36831	0.000399521	0.00019976
MACF1	-1.44156	-1.68845	0.00219736	0.00259688
MAF	-0.880969	-0.964743	0.00259688	0.00439473
MAGT1	-0.860632	-0.998952	0.000399521	0.00119856
MAN1A1	-1.62423	-1.6529	0.00119856	0.0019976
MAN1A2	-0.813742	-0.948457	0.00479425	0.00799041
MANBA	-0.833211	-0.862682	0.00319616	0.00279664
MAP1LC3B	-1.31935	-1.30325	0.0293648	0.0153815
MAP3K2	-1.01886	-1.15472	0.0207751	0.0165801
MAP4	-1.36727	-1.38581	0.0125849	0.0115861
MAP7D1	-1.32335	-1.29519	0.014183	0.00938873
MAPKAP1	-1.24992	-1.27658	0.0243708	0.0211746
MAPRE1	-1.28633	-1.12206	0.000799041	0.000998801
MBD2	-1.02132	-1.29678	0.0465441	0.0289652
MBD4	-0.855507	-0.885865	0.0179784	0.0245705
MBNL1	-1.40294	-1.39635	0.0163803	0.0133839
MBP	-1.04214	-1.06202	0.0507391	0.039153
MCEMP1	-1.56252	-1.92394	0.149221	0.0623252
MCFD2	-0.809696	-0.790541	0.0411506	0.0315621
MCL1	-1.30262	-1.44875	0.00679185	0.00479425
MCOLN1	-0.877339	-0.525402	0.0155813	0.0629245
MDFIC	-1.13028	-1.22409	0.00219736	0.00119856
MDH1	-1.17467	-1.00229	0.0487415	0.0637235
MDM2	-1.01228	-1.13633	0.000599281	0.00319616
MEAF6	-0.880615	-0.795904	0.00479425	0.00938873
MEF2A	-1.02186	-0.990832	0.081702	0.0517379
MESD	-0.817203	-0.802406	0.0523372	0.0407511
METAP2	-0.996861	-1.18132	0.0353576	0.0229724
METTL9	-1.47292	-1.37268	0.0105873	0.0165801
MFSD1	-1.05236	-1.23674	0.0972833	0.0649221
MFSD6	-1.02551	-1.09759	0.0143827	0.014183
MGAT1	-0.910309	-0.551708	0.0197763	0.113064
MGST1	-0.866111	-1.28083	0.0221734	0.0179784
MIA3	-0.814667	-0.800094	0.0469437	0.0349581
MINOS1	-0.980818	-1.05651	0.0465441	0.0255693
MIS18BP1	-0.825712	-0.694003	0.09169	0.118658
MLEC	-0.981273	-1.01713	0.048342	0.0373552
MMP14	-0.752611	-0.867831	0.0183779	0.00739113
MNDA	-1.19725	-0.549293	0.14962	0.307831
MOB1A	-1.41866	-1.36351	0.00219736	0.00419497
MORC3	-0.958839	-0.796143	0.0449461	0.0669197
MORF4L1	-1.18519	-1.1695	0.0890931	0.0439473
MORF4L2	-0.91575	-0.957182	0.0133839	0.00898921
MOSPD2	-1.28195	-1.25022	0.00499401	0.00679185
MPC2	-0.75095	-0.765044	0.0123851	0.0117859
MPHOSPH8	-0.804429	-0.8262	0.00499401	0.00559329
MPP1	-0.886661	-0.829267	0.0273672	0.03336
MRC1	-4.96733	-4.9123	0.00139832	0.0029964
MRPL13	-1.0103	-1.05919	0.0321614	0.014183
MRPL16	-0.83692	-0.809132	0.00579305	0.0107871
MRPL19	-0.957385	-0.904859	0.00499401	0.00379545
MRPL20	-0.821786	-0.821752	0.0367559	0.0301638
MRPL47	-1.00341	-0.983602	0.00019976	0.000399521
MRPS10	-0.991789	-0.780948	0.0267679	0.0281662
MRPS34	-0.859575	-0.745902	0.0431482	0.0465441
MRPS5	-0.821757	-0.824592	0.028366	0.0267679
MRPS7	-0.865379	-0.753942	0.0167799	0.0121854
MS4A4A	-0.961194	-0.78844	0.068318	0.120655
MS4A7	-1.33531	-1.11568	0.15861	0.118258
MSN	-2.25752	-2.38912	0.000998801	0.00139832
MSR1	-3.7437	-3.34764	0.0103875	0.0165801
MT-ATP6	-3.30805	-3.58387	0.00019976	0.000599281
MT-ATP8	-0.823912	-1.38987	0.029165	0.0307631
MTCH1	-0.8865	-0.841625	0.00479425	0.00459449
MT-CO1	-5.89801	-6.11519	0.00139832	0.00259688
MT-CO2	-2.49875	-3.02168	0.052537	0.0377547
MT-CO3	-4.92174	-4.55747	0.00259688	0.00159808
MT-CYB	-3.63419	-3.64267	0.00239712	0.00219736
MTDH	-1.00447	-0.806532	0.135637	0.159009
MTHFD2	-0.952904	-1.05826	0.044147	0.0401518
MT-ND1	-1.57825	-1.26162	0.13304	0.20875
MT-ND2	-2.86575	-3.50546	0.00419497	0.00719137
MT-ND4	-3.88417	-3.99859	0.00019976	0.000799041
MT-ND4L	-1.933	-2.14085	0.0135837	0.0121854
MT-ND5	-2.40679	-2.50663	0.0331602	0.03336
MTPN	-1.56309	-1.38395	0.00838993	0.00799041
MYCBP2	-1.02797	-0.923735	0.00319616	0.00659209
MYD88	-0.998923	-0.688025	0.0331602	0.149221
MYH9	-1.94538	-1.76623	0.00619257	0.00799041
MYL12A	-0.883551	-0.878482	0.173192	0.178386
MYL12B	-1.10912	-1.3333	0.0395525	0.0265681
MYL6	-3.749	-3.67831	0.00419497	0.00479425
MYO5A	-1.55303	-1.62469	0.0223732	0.0113863
MYO9B	-1.187	-1.28905	0.0153815	0.00699161
MYOF	-0.900972	-0.987817	0.0521374	0.0303636
NAA50	-0.873708	-0.933443	0.00619257	0.00639233
NACA	-1.05263	-0.952614	0.111067	0.0856972
NAGK	-0.908066	-0.949253	0.0637235	0.0417499
NAP1L1	-1.7873	-1.63978	0.00938873	0.0137835
NAP1L4	-0.92608	-0.899279	0.0019976	0.00319616
NARS	-1.32991	-1.31246	0.0257691	0.0197763
NCEH1	-2.16723	-1.84031	0.00259688	0.00659209
NCF2	-1.64615	-1.9817	0.0934878	0.0417499
NCK1	-0.894298	-0.84789	0.00359569	0.00359569
NCKAP1L	-1.11532	-1.25133	0.0367559	0.0263684
NCL	-2.04126	-1.86975	0.00799041	0.00639233
NCOA4	-1.59081	-1.69842	0.000399521	0.000399521
NCOR1	-1.75269	-1.70967	0.00179784	0.00379545
NDUFA1	-1.63154	-1.65996	0.00259688	0.00279664
NDUFA10	-0.858317	-0.825281	0.00259688	0.0029964
NDUFA11	-0.857355	-1.06966	0.0331602	0.0181782
NDUFA13	-1.6466	-2.13033	0.00619257	0.00519377
NDUFA4	-1.18642	-0.588091	0.170795	0.309229
NDUFA5	-1.21062	-0.954766	0.0155813	0.0227727
NDUFA6	-1.59844	-1.33577	0.00838993	0.0251698
NDUFAB1	-0.756022	-0.669141	0.0461446	0.0479425
NDUFB1	-0.84873	-0.491938	0.211346	0.287655
NDUFB2	-1.49386	-1.13108	0.0629245	0.114063
NDUFB3	-0.784636	-0.700671	0.0339592	0.0569317
NDUFB5	-1.06379	-1.1066	0.00779065	0.00579305
NDUFB7	-2.03168	-1.80045	0.00559329	0.00519377
NDUFB8	-1.10777	-1.16156	0.00239712	0.00219736
NDUFB9	-1.40382	-1.18249	0.0159808	0.0339592
NDUFC1	-0.808081	-0.543778	0.00878945	0.0793048
NDUFC2	-0.805388	-0.998107	0.0597283	0.0317619
NDUFS4	-0.907691	-1.11027	0.0481422	0.0347583
NDUFS5	-1.68327	-1.49881	0.034159	0.0329604
NEAT1	-1.45648	-1.6125	0.072513	0.0479425
NEDD8	-0.883561	-0.835175	0.0351578	0.0387535
NEK6	-0.912227	-0.901036	0.00279664	0.00479425
NFE2L2	-1.59594	-1.53713	0.00139832	0.00119856
NIN	-0.987322	-1.30402	0.0213744	0.00739113
NIPA2	-1.14919	-0.97737	0.00159808	0.00359569
NIPBL	-1.55422	-1.55456	0.00459449	0.00519377
NKTR	-0.924735	-0.933501	0.00319616	0.00639233
NMD3	-0.950796	-0.997545	0.00279664	0.000998801
NONO	-0.900896	-0.736293	0.0153815	0.0151818
NOP53	-1.06735	-0.935462	0.0103875	0.024171
NORAD	-1.67103	-1.69106	0.00019976	0.000998801
NPC2	-1.25463	-1.43126	0.0705154	0.0315621
NPL	-0.879765	-0.777604	0.02497	0.0237715
NPM1	-1.09487	-0.761079	0.126448	0.160807
NPTN	-1.12006	-1.28199	0.00379545	0.00419497
NR3C1	-0.894653	-0.88847	0.00379545	0.00459449
NRAS	-0.838517	-0.797046	0.00119856	0.00239712
NRBP1	-1.41905	-1.35151	0.00019976	0.00019976
NRDC	-0.941147	-0.923321	0.0511386	0.0557331
NRIP1	-1.17735	-1.29867	0.00898921	0.0225729
NRP1	-2.07442	-2.10601	0.00019976	0.000399521
NSD1	-1.23444	-1.39039	0.000799041	0.000998801
NSD3	-0.955822	-0.860532	0.00439473	0.0029964
NSRP1	-0.810703	-0.715944	0.044147	0.0429485
NTAN1	-1.132	-1.05363	0.0135837	0.0119856
NUCB1	-1.20116	-1.30836	0.00119856	0.00139832
NUCB2	-0.852353	-0.717516	0.00719137	0.00519377
NUCKS1	-0.911655	-0.890047	0.024171	0.0201758
NUDC	-1.00876	-0.837518	0.00679185	0.00719137
NUFIP2	-1.19353	-1.2534	0.00139832	0.00479425
NUMB	-1.22128	-1.2362	0.00699161	0.00619257
OCIAD1	-1.01262	-0.564259	0.0279664	0.142629
OGFRL1	-1.50953	-1.24021	0.0153815	0.0181782
OIP5-AS1	-0.973524	-1.11879	0.0193767	0.00838993
OLR1	-1.39926	-1.79026	0.0948861	0.0699161
OPA1	-1.15847	-1.19064	0.00019976	0.00019976
OPN3	-1.40349	-1.40651	0.000399521	0.00279664
OPTN	0.808403	0.670156	0.0277667	0.0647223
OS9	-1.78441	-2.07188	0.0029964	0.00159808
OSBPL11	-1.76949	-1.93975	0.000399521	0.000399521
OSBPL1A	-1.86782	-1.79728	0.00019976	0.00019976
OSBPL8	-1.74429	-1.79426	0.00139832	0.00119856
OSTF1	-0.921386	-1.00432	0.00319616	0.00439473
P2RX4	-0.772533	-0.985393	0.0519377	0.0213744
PABPC1	-1.5177	-1.30526	0.0888933	0.102277
PABPC4	-0.75011	-0.919492	0.0317619	0.0189772
PAFAH1B1	-1.5254	-1.26558	0.00599281	0.00579305
PAFAH1B2	-1.36835	-1.31005	0.000799041	0.000998801
PAIP2	-0.920736	-1.07586	0.076708	0.0357571
PAK2	-0.930875	-0.945826	0.0375549	0.0639233
PAPOLA	-1.30926	-1.49013	0.0539353	0.0181782
PAPSS1	-1.33483	-1.45425	0.00479425	0.00339592
PARK7	-0.842097	-0.865844	0.00399521	0.00759089
PARP14	-1.47918	-0.940314	0.103875	0.155014
PARP4	-1.97385	-1.72753	0.00938873	0.0205753
PARVG	-1.40977	-1.40572	0.000599281	0.000399521
PBRM1	-1.3436	-1.22982	0.00119856	0.0019976
PCBP1	-1.07202	-0.89731	0.0105873	0.0217739
PCBP2	-1.0313	-1.05466	0.014982	0.0135837
PCM1	-1.79727	-1.78483	0.0169796	0.0213744
PCMTD1	-1.5317	-1.34891	0.00978825	0.00699161
PCYT1A	-0.848326	-0.937179	0.0323612	0.0173791
PDCD10	-1.53429	-1.3903	0.0235717	0.0123851
PDCD4	-0.92347	-0.95739	0.0797044	0.0495406
PDCD6IP	-1.06385	-1.06382	0.0215741	0.0271674
PDHA1	-0.862135	-1.0863	0.000599281	0.00019976
PDIA3	-1.80826	-1.89241	0.0251698	0.0405513
PDIA4	-1.58555	-1.41419	0.00419497	0.00599281
PDIA6	-2.18214	-2.26693	0.00719137	0.00539353
PDK4	-1.63225	-1.55159	0.00179784	0.000399521
PDS5A	-0.921282	-1.11674	0.00599281	0.00559329
PDXDC1	-0.838408	-0.880837	0.000399521	0.00019976
PDXK	-0.769158	-1.05955	0.0617259	0.0653216
PECAM1	-2.20039	-2.41097	0.0353576	0.0247703
PEPD	-0.774661	-0.912906	0.0293648	0.0213744
PFDN2	-1.03531	-0.838285	0.0215741	0.0277667
PGD	-1.1341	-1.0078	0.0485417	0.0557331
PGK1	-1.39063	-1.16852	0.0185777	0.0371554
PHACTR2	-1.01998	-1.13944	0.0161806	0.00339592
PHF20L1	-1.15678	-1.14146	0.00819017	0.00379545
PHF3	-1.02562	-1.0296	0.0363564	0.0417499
PHKB	-0.86535	-0.962038	0.00019976	0.00019976
PHLDA1	-1.11431	-1.36558	0.00279664	0.00579305
PHPT1	-1.01222	-0.957317	0.0151818	0.0289652
PHTF2	-0.836655	-0.828467	0.00319616	0.00479425
PIAS1	-1.05414	-0.896439	0.00998801	0.0163803
PICALM	-2.04513	-2.45879	0.00978825	0.00579305
PIK3AP1	-0.815721	-0.841449	0.0595286	0.0405513
PIK3R1	-1.21029	-1.21169	0.00419497	0.00559329
PIP4K2A	-1.14815	-1.08482	0.00139832	0.00179784
PITPNA	-0.918044	-0.978136	0.000799041	0.00119856
PITPNB	-1.47795	-1.40096	0.000599281	0.000998801
PJA2	-1.86321	-1.83345	0.00439473	0.00339592
PKM	-1.78081	-2.08675	0.00759089	0.00419497
PLA2G15	-0.961775	-1.05988	0.000998801	0.000998801
PLA2G7	-1.45918	-2.18823	0.0167799	0.0127847
PLAUR	-1.13833	-1.15125	0.0161806	0.0231722
PLBD1	-2.23581	-1.96952	0.0379545	0.0321614
PLD3	-1.33881	-1.19888	0.0259688	0.0343588
PLIN2	-0.819872	-1.29799	0.184778	0.149421
PLPBP	-1.0247	-0.875938	0.00459449	0.00819017
PLRG1	-1.09137	-1.04588	0.00239712	0.00239712
PLSCR1	-0.842044	-0.560695	0.0844986	0.235517
PLXDC2	-2.59972	-2.49749	0.00319616	0.00339592
PMP22	-1.49129	-1.71191	0.00259688	0.00399521
PNISR	-0.806709	-0.839447	0.0375549	0.0357571
POLR1D	-0.90482	-0.527783	0.0251698	0.0731123
POLR3GL	-1.16679	-1.04248	0.00279664	0.00239712
POMP	-1.10626	-0.773257	0.0147823	0.0481422
POR	-1.4002	-1.5389	0.0257691	0.0301638
PPARG	-0.803203	-0.74034	0.197763	0.197763
PPCS	-1.08897	-1.07634	0.0217739	0.0209748
PPIB	-0.894079	-0.855198	0.142629	0.139433
PPIG	-1.65853	-1.59229	0.00119856	0.0029964
PPIP5K2	-1.52371	-1.59473	0.00119856	0.00139832
PPP1CA	-1.26472	-1.23529	0.00179784	0.00219736
PPP1CB	-1.22087	-1.2119	0.00139832	0.00359569
PPP1CC	-0.955645	-0.78306	0.0691171	0.0803036
PPP1R12A	-1.82719	-1.75711	0.00019976	0.000998801
PPP1R7	-1.19677	-1.2585	0.00119856	0.000599281
PPP2R5A	-0.953378	-0.88991	0.000799041	0.0019976
PPP3CA	-0.823742	-0.866496	0.0243708	0.0247703
PPP4C	-0.810988	-0.87951	0.00898921	0.0113863
PPP4R2	-0.975169	-0.976545	0.00139832	0.00239712
PPT1	-1.56855	-2.05956	0.0183779	0.0131842
PRDM2	-0.811747	-1.0384	0.0345585	0.014183
PRDX3	-0.861383	-0.596057	0.123252	0.169397
PRKACB	-0.76078	-0.708258	0.0473432	0.0377547
PRKAR1A	-1.41382	-1.26289	0.0029964	0.00319616
PRKAR2A	-1.07473	-1.05074	0.000799041	0.00159808
PRKCD	-0.849902	-0.854123	0.00119856	0.0029964
PRNP	-2.18698	-1.97553	0.00878945	0.0103875
PRPF38B	-1.09035	-1.03221	0.0197763	0.0167799
PRPF40A	-1.23345	-1.56541	0.00799041	0.0111866
PRPF4B	-1.30064	-1.55597	0.0173791	0.00938873
PRRC2C	-1.90337	-1.60654	0.0247703	0.0261686
PSAP	-1.85283	-1.84627	0.101278	0.0611266
PSMA7	-1.53915	-1.34408	0.0271674	0.0475429
PSMC2	-0.932246	-0.957382	0.00279664	0.00539353
PSMC5	-1.10547	-1.1654	0.00359569	0.00259688
PSMD1	-1.0985	-1.19776	0.00619257	0.00699161
PSMD12	-0.750963	-0.857726	0.029964	0.0119856
PSMD14	-1.19763	-1.14706	0.000599281	0.00179784
PSMD7	-1.12636	-1.14586	0.00639233	0.0111866
PSMD8	-0.974964	-0.871365	0.0187775	0.029165
PSME2	-0.970098	0.162348	0.202557	0.437475
PTAFR	-1.61883	-1.81045	0.00599281	0.00599281
PTBP3	-1.07063	-1.26178	0.0613264	0.0377547
PTCD3	-0.833186	-0.670781	0.0227727	0.0335597
PTGES3	-1.50955	-1.39051	0.0355573	0.0359569
PTMA	-1.90182	-1.68914	0.156013	0.100479
PTP4A2	-1.39096	-1.46809	0.00159808	0.0029964
PTPMT1	-1.181	-1.056	0.00659209	0.00978825
PTPN11	-1.09072	-0.829242	0.0685178	0.059129
PTPN12	-1.48311	-1.52865	0.0267679	0.019177
PTPRA	-0.769883	-0.775852	0.0639233	0.0389533
PTPRC	-0.87279	-0.810408	0.149221	0.187575
PTPRE	-1.27983	-1.39409	0.00319616	0.00599281
PTTG1IP	-1.69388	-1.84432	0.000399521	0.000799041
PYURF	-1.4514	-1.26671	0.0157811	0.0121854
QSOX1	-0.964575	-0.866076	0.00339592	0.00998801
RAB10	-1.58036	-1.68928	0.000799041	0.00159808
RAB11A	-1.04365	-0.93874	0.000399521	0.000399521
RAB13	-0.781668	-0.955724	0.043348	0.0253696
RAB14	-1.04432	-1.20592	0.0685178	0.0351578
RAB18	-1.06169	-1.0441	0.00519377	0.00379545
RAB21	-1.09314	-1.28398	0.000998801	0.00139832
RAB2A	-1.35364	-1.21327	0.0147823	0.0163803
RAB31	-0.854819	-0.969302	0.0663204	0.0597283
RAB4A	-0.877583	-0.757056	0.0139832	0.0121854
RAB5C	-0.812645	-0.633981	0.0717139	0.0904914
RAB6A	-0.992595	-1.01602	0.00639233	0.00639233
RAB7A	-2.66012	-2.39052	0.000799041	0.000599281
RAB8A	-1.08683	-0.710384	0.024171	0.0793048
RAB8B	-1.09141	-0.939594	0.0109868	0.0253696
RAC1	-1.82535	-1.85016	0.0305633	0.0309628
RACK1	-0.865198	-0.663087	0.140431	0.157211
RAD23A	-1.10649	-0.749119	0.00379545	0.0353576
RAD23B	-1.4212	-1.28072	0.0029964	0.00399521
RALB	-1.39963	-1.48308	0.00019976	0.000399521
RALBP1	-0.774639	-0.951764	0.00319616	0.0029964
RANBP1	-0.832005	-0.73832	0.0147823	0.0123851
RANBP2	-1.41872	-1.32579	0.00019976	0.00139832
RAP1A	-2.19022	-2.25611	0.00399521	0.00359569
RAP1B	-1.17533	-1.27359	0.0809029	0.053336
RAP2B	-1.15654	-1.36142	0.00019976	0.00019976
RAPGEF1	-1.0769	-1.13452	0.00459449	0.00679185
RARS2	-0.880725	-0.84178	0.00319616	0.00219736
RB1	-1.08243	-1.10266	0.0019976	0.00219736
RB1CC1	-0.849506	-0.800237	0.0117859	0.00918897
RBBP4	-1.05782	-0.953925	0.000998801	0.0019976
RBL2	-0.811005	-0.681062	0.019177	0.0285657
RBM23	-0.828443	-0.811205	0.0201758	0.0133839
RBM25	-0.837255	-0.895363	0.057531	0.0399521
RBM3	-0.945052	-1.11982	0.11666	0.0906912
RBM39	-1.41768	-1.36572	0.00359569	0.00719137
RBM47	-1.03905	-0.84967	0.0243708	0.023372
RBM8A	-0.886471	-0.905105	0.0273672	0.0211746
RBMX	-1.09671	-1.20982	0.00379545	0.00439473
RBPJ	-1.62895	-1.61101	0.00219736	0.00279664
RCBTB2	-1.11391	-1.17814	0.00139832	0.00319616
RECQL	-0.831118	-0.837604	0.0455453	0.0543348
REEP3	-1.06355	-1.0277	0.0243708	0.0205753
REEP5	-1.02127	-0.998579	0.023372	0.0303636
REL	-0.928002	-0.928601	0.0357571	0.0315621
REST	-1.30307	-1.33938	0.00399521	0.00339592
RETN	-0.808147	-0.906138	0.0543348	0.0417499
REV3L	-0.938984	-0.933183	0.00219736	0.00159808
RFK	-0.797665	-0.768588	0.0101878	0.0209748
RFWD2	-1.05549	-1.06916	0.00259688	0.00159808
RGCC	-0.841322	-1.15702	0.120056	0.0601278
RHEB	-1.26541	-1.33654	0.00159808	0.00159808
RHOA	-2.53289	-2.82699	0.00579305	0.00439473
RHOT1	-0.778313	-0.891048	0.0019976	0.0019976
RILPL2	-0.873506	-0.869947	0.0117859	0.00958849
RIOK3	-1.47834	-1.27466	0.00799041	0.00799041
RIT1	-0.772361	-0.865573	0.00019976	0.00019976
RMDN1	-1.11543	-0.905795	0.00399521	0.00838993
RMDN3	-0.984101	-1.10287	0.086696	0.0629245
RNASE1	-1.43882	-1.38398	0.0165801	0.0153815
RNASE6	-1.18218	-1.21816	0.00179784	0.00379545
RNASEH2B	-0.75929	-0.638476	0.00958849	0.00619257
RNASEH2C	-0.96897	-0.906716	0.00159808	0.00139832
RNF11	-1.0141	-1.00293	0.000599281	0.00119856
RNF13	-0.825805	-0.9907	0.138634	0.0990811
RNF130	-1.86238	-1.94491	0.0127847	0.00878945
RNF149	-1.02142	-0.890559	0.153016	0.137435
RNF213	-0.80188	-0.523063	0.254694	0.296245
RNF7	-0.969154	-1.18841	0.0257691	0.0163803
RNMT	-1.09864	-0.938607	0.000799041	0.00179784
ROCK1	-1.40287	-1.43985	0.00619257	0.00499401
ROCK2	-1.1117	-1.24747	0.0139832	0.00978825
RPF1	-0.892925	-1.0792	0.00139832	0.00139832
RPL10	-1.77814	-0.905115	0.125449	0.260487
RPL10A	-0.791787	-0.650265	0.276069	0.269477
RPL12	-1.82844	-1.65117	0.0203755	0.0247703
RPL13A	-0.758308	-0.671854	0.332201	0.330404
RPL14	-1.83782	-1.01135	0.121854	0.20835
RPL15	-1.03478	-1.15531	0.179385	0.146025
RPL18	-1.09422	-1.01909	0.00958849	0.0307631
RPL23	-2.05206	-1.93398	0.0247703	0.0393528
RPL24	-2.23209	-1.0613	0.0401518	0.152617
RPL26	-1.08526	-0.412496	0.23312	0.407511
RPL27	-1.68507	-0.937606	0.105473	0.230324
RPL27A	-1.69281	-1.30698	0.0892928	0.137635
RPL28	0.952261	1.37182	0.202557	0.151618
RPL29	-2.00545	-1.28613	0.00858969	0.0545346
RPL3	-1.21222	-0.660231	0.169197	0.267479
RPL34	0.968494	0.502572	0.356972	0.386536
RPL35	-1.09517	-1.09317	0.120455	0.0998801
RPL39	-1.59186	-0.828755	0.0908909	0.276468
RPL4	-3.02923	-3.05376	0.00019976	0.000399521
RPL41	-0.903682	0.488285	0.277667	0.355773
RPL5	-1.38619	-1.88531	0.156013	0.0898921
RPL6	-2.0727	-1.32165	0.0167799	0.0755094
RPL7A	-1.02048	-0.52507	0.112265	0.249501
RPL7L1	-1.11398	-1.18267	0.00019976	0.000599281
RPL8	0.893726	0.656275	0.127847	0.228726
RPLP1	1.27	1.57754	0.126049	0.0759089
RPN1	-0.80596	-0.790568	0.00958849	0.0189772
RPN2	-1.57423	-1.5446	0.00399521	0.00579305
RPS11	-0.766337	-1.44379	0.226928	0.097483
RPS13	2.10037	1.17963	0.076708	0.181982
RPS15A	-0.974112	-0.151086	0.282461	0.451658
RPS17	-1.77464	-0.908821	0.0161806	0.14183
RPS19	0.951115	1.83266	0.183779	0.0908909
RPS2	-2.59553	-3.23544	0.00419497	0.00159808
RPS23	-1.43818	-0.890901	0.114263	0.180384
RPS24	-0.780837	0.499979	0.361966	0.365362
RPS25	2.34895	1.36961	0.110667	0.176388
RPS27	0.750492	1.26894	0.345386	0.189972
RPS27L	-0.750263	-0.863228	0.0425489	0.0603276
RPS3A	-1.43586	-0.26296	0.129045	0.428286
RPS4X	1.67763	1.934	0.129844	0.107671
RPS5	-0.765197	-0.582198	0.19157	0.236516
RPS6KA1	-0.947253	-0.691225	0.0157811	0.048342
RPS6KA3	-1.12292	-1.22878	0.0019976	0.000799041
RPS7	-1.04196	-0.609911	0.169796	0.252697
RPS9	-0.878784	-0.880256	0.137235	0.131243
RSF1	-1.03479	-0.913016	0.0123851	0.0113863
RSL1D1	-1.75881	-1.4145	0.0315621	0.0281662
RSL24D1	-1.17141	-1.06709	0.0279664	0.0353576
RSRC1	-0.838087	-0.890132	0.0611266	0.0355573
RSRC2	-0.968174	-1.00081	0.0171794	0.0167799
RSRP1	-1.34029	-1.36525	0.0113863	0.0105873
RTF1	-1.01125	-0.818377	0.0545346	0.0623252
RTFDC1	-0.921427	-0.843114	0.024171	0.029964
RTN3	-2.17226	-1.69265	0.0123851	0.0129844
RTN4	-2.73611	-2.72585	0.00279664	0.0029964
RXRA	-1.01808	-0.984586	0.0105873	0.0219736
S100A10	1.17375	0.404149	0.328606	0.426688
S100A11	2.06687	2.37648	0.167599	0.0884938
S100A6	1.69583	1.42226	0.26668	0.257291
S100A8	1.05765	0.58727	0.257491	0.3332
S100A9	-0.992534	-1.12123	0.163004	0.126648
SAFB	-0.940872	-0.782573	0.00779065	0.0169796
SAMD9	-0.789327	-0.734647	0.0803036	0.109868
SAMHD1	-2.49639	-2.85017	0.0413504	0.0239712
SAMSN1	-1.3868	-1.31466	0.00339592	0.00659209
SAR1A	-1.00407	-0.653211	0.029964	0.0727127
SARAF	-2.09362	-1.89986	0.0135837	0.0119856
SARS	-0.82756	-0.73982	0.0317619	0.028366
SBNO1	-0.783596	-0.775623	0.0353576	0.0417499
SCAF11	-1.95157	-1.59974	0.0139832	0.0131842
SCARB2	-2.12045	-2.23628	0.00159808	0.0029964
SCCPDH	-1.15941	-0.955692	0.0331602	0.0157811
SCFD1	-0.935649	-0.678704	0.014982	0.0501398
SCIMP	-1.5403	-1.4857	0.00858969	0.00619257
SCP2	-1.16639	-1.26136	0.028366	0.0217739
SCPEP1	-1.45437	-1.64744	0.00319616	0.00139832
SDAD1	-0.926477	-0.815383	0.0289652	0.0261686
SDC2	-1.90768	-1.88425	0.000998801	0.0019976
SDCBP	-1.25859	-1.22389	0.0423492	0.0449461
SDCCAG8	-1.06176	-1.26368	0.014982	0.0145825
SDHB	-0.794449	-0.677085	0.100879	0.096684
SEC11A	-1.63678	-1.40049	0.0275669	0.0253696
SEC11C	-0.988186	-0.982021	0.00858969	0.00918897
SEC14L1	-1.06881	-0.876766	0.00419497	0.00619257
SEC31A	-1.2575	-1.3002	0.00819017	0.00559329
SEC62	-1.65967	-1.62233	0.00799041	0.00878945
SEC63	-1.15004	-1.02787	0.0129844	0.00938873
SEL1L	-1.84099	-1.62523	0.00279664	0.0019976
SELENOF	-1.85042	-2.03701	0.00319616	0.00259688
SELENOT	-0.805393	-0.908242	0.0195765	0.0169796
SEPHS2	-0.965116	-1.13297	0.0109868	0.00519377
SERBP1	-1.18517	-1.32931	0.0129844	0.00559329
SERF2	-4.20004	-3.20713	0.0117859	0.0269676
SERINC1	-1.2815	-1.2357	0.0117859	0.0115861
SERPINB1	-1.45694	-1.1938	0.05833	0.0315621
SERPING1	1.37211	1.54399	0.0631243	0.0393528
SET	-2.21179	-1.83277	0.000599281	0.00159808
SETD3	-0.99559	-1.30268	0.00739113	0.00639233
SETX	-1.35031	-1.47704	0.028366	0.0315621
SF1	-0.818774	-0.780264	0.00759089	0.00978825
SF3B1	-1.56488	-1.0466	0.0803036	0.118857
SF3B5	-0.820353	-0.626032	0.0177787	0.0309628
SFT2D1	-0.778221	-0.477991	0.053336	0.130443
SFT2D2	-1.53158	-1.22616	0.00519377	0.00499401
SGK1	-0.882469	-1.30357	0.105074	0.0709149
SGMS2	-1.4848	-1.43774	0.014982	0.0109868
SH3BGRL	-1.23567	-1.00454	0.115461	0.144027
SH3BGRL3	1.1623	0.698427	0.199561	0.296844
SH3BP2	-0.824526	-0.913122	0.00279664	0.00259688
SH3BP5	-0.821073	-0.826214	0.0503396	0.0357571
SH3GLB1	-0.980244	-0.811059	0.0631243	0.0785058
SHOC2	-1.27272	-1.12692	0.00719137	0.00759089
SHTN1	-0.818344	-0.303323	0.124051	0.318418
SIPA1L2	-0.814088	-0.908477	0.0143827	0.00779065
SIRPA	-1.62187	-1.59962	0.00139832	0.00219736
SKAP2	-1.35218	-1.42118	0.0165801	0.0133839
SKIL	-1.25191	-1.15621	0.059129	0.0457451
SLA	-0.993288	-0.95781	0.0279664	0.0347583
SLAIN2	-0.93546	-0.882855	0.00819017	0.00918897
SLC11A1	-1.99602	-2.21748	0.0245705	0.0259688
SLC16A3	-1.74063	-1.94829	0.00019976	0.00019976
SLC25A24	-1.21645	-1.65658	0.00978825	0.00539353
SLC25A3	-1.93783	-2.26372	0.00139832	0.00119856
SLC25A36	-0.920029	-0.82127	0.00379545	0.00399521
SLC25A5	-2.07609	-1.99317	0.00359569	0.00159808
SLC31A1	-1.24893	-1.25486	0.028366	0.0279664
SLC39A10	-1.21852	-1.00092	0.0489413	0.0419497
SLC44A1	-1.07656	-1.16191	0.00599281	0.00459449
SLCO2B1	-1.55578	-1.41164	0.0143827	0.0137835
SLFN11	-2.91974	-2.54492	0.000599281	0.0019976
SLK	-1.00108	-1.14681	0.0189772	0.0119856
SLTM	-1.63739	-1.46604	0.00279664	0.00499401
SLU7	-0.931336	-0.89559	0.0399521	0.0367559
SMAP2	-0.849922	-0.966347	0.077507	0.0723132
SMARCA5	-1.92222	-1.65598	0.00159808	0.00419497
SMARCC1	-1.03476	-1.13387	0.0127847	0.019976
SMC1A	-0.925461	-0.87755	0.029165	0.0287655
SMC3	-0.779038	-0.536679	0.0437475	0.0727127
SMIM10L1	-1.13837	-1.19946	0.000998801	0.000998801
SMIM14	-0.942469	-0.971732	0.0135837	0.0143827
SMIM25	-1.3867	-1.02392	0.0131842	0.0267679
SMS	-0.973795	-0.895069	0.0235717	0.014982
SNRNP27	-1.02507	-0.762311	0.00339592	0.00938873
SNRPD2	-0.87277	-0.511375	0.072513	0.202157
SNW1	-0.756457	-0.738702	0.00719137	0.0201758
SNX1	-1.22277	-1.22839	0.000799041	0.00139832
SNX14	-1.34748	-1.25604	0.00179784	0.00179784
SNX2	-1.37699	-1.6628	0.0243708	0.0147823
SNX27	-0.845321	-1.01327	0.00659209	0.00579305
SNX3	-1.51307	-1.55463	0.00119856	0.00139832
SNX5	-1.26513	-1.24522	0.0029964	0.00259688
SNX6	-1.15296	-1.12626	0.0421494	0.0349581
SNX9	-0.965504	-1.00659	0.0153815	0.0119856
SOAT1	-0.812318	-1.19906	0.0547343	0.029964
SOD1	-1.19368	-1.31606	0.0465441	0.052537
SOD2	1.94343	1.74167	0.00179784	0.0019976
SON	-0.769908	-0.955305	0.053336	0.0435477
SORL1	-1.27255	-1.44352	0.00739113	0.00539353
SORT1	-1.11608	-1.31929	0.0519377	0.0403516
SP100	-1.10242	-1.12193	0.101278	0.0697163
SPAG9	-1.1746	-1.17802	0.0415501	0.0379545
SPATS2L	-1.31059	-1.21205	0.0105873	0.00759089
SPCS1	-1.18764	-0.812519	0.0647223	0.109668
SPCS2	-1.05633	-1.04227	0.00799041	0.00998801
SPCS3	-1.31616	-1.5684	0.0231722	0.0111866
SPEN	-0.893108	-1.02362	0.0499401	0.049141
SPG21	-1.09134	-0.98705	0.00619257	0.00838993
SPI1	-1.00993	-0.769134	0.0271674	0.053336
SPN	-2.75186	-2.32009	0.00619257	0.0155813
SPP1	-0.799878	-1.29213	0.0932881	0.0950859
SPPL2A	-1.2674	-1.2872	0.00619257	0.00878945
SPRED1	-1.74265	-1.90698	0.00699161	0.00779065
SPTLC1	-0.88018	-0.811896	0.00459449	0.00938873
SPTSSA	-0.912298	-1.06039	0.00938873	0.00779065
SQSTM1	-2.35495	-1.73611	0.0147823	0.0219736
SRGN	1.11389	0.932054	0.168598	0.217739
SRP14	-0.756829	0.0817197	0.262285	0.467239
SRP54	-0.90146	-0.852675	0.0105873	0.0187775
SRP72	-0.879385	-1.12563	0.0161806	0.0125849
SRRM1	-1.5426	-1.43354	0.00219736	0.00419497
SRRM2	-1.21319	-1.53914	0.00619257	0.00858969
SRSF10	-1.21613	-1.16254	0.00219736	0.00359569
SRSF4	-0.860729	-0.796734	0.0423492	0.0329604
SRSF5	-0.774742	-0.698589	0.188174	0.125449
SSB	-1.51955	-1.11076	0.0169796	0.0409509
SSBP1	-0.840885	-0.820813	0.00539353	0.00719137
SSR1	-1.91275	-1.98766	0.00019976	0.00019976
SSR3	-0.946135	-0.94546	0.0667199	0.0565322
SSR4	-1.38663	-1.33065	0.00479425	0.00599281
SSU72	-0.753969	-0.806845	0.00139832	0.00159808
ST13	-0.998509	-0.867565	0.081702	0.113664
ST3GAL1	-1.13343	-1.06585	0.00439473	0.00419497
STAC	-0.923989	-1.03696	0.00179784	0.00259688
STAG2	-0.968546	-0.893218	0.0275669	0.0351578
STAT3	-0.849162	-0.842882	0.00339592	0.00359569
STIP1	-1.5217	-1.24125	0.00878945	0.0289652
STK10	-0.933518	-0.979767	0.00779065	0.00659209
STK4	-1.56434	-1.39487	0.014183	0.0101878
STT3B	-1.35086	-1.24753	0.0189772	0.0359569
STX12	-1.06008	-0.841796	0.0397523	0.0611266
STX4	-1.09455	-1.16021	0.00139832	0.000799041
STX7	-1.20586	-1.10333	0.0247703	0.0329604
STX8	-1.49182	-1.40522	0.000799041	0.000799041
SUB1	-1.05383	-0.9986	0.0287655	0.0203755
SUCLG1	-0.961237	-0.915734	0.0381542	0.0359569
SUPT16H	-0.83004	-0.985024	0.0103875	0.0145825
SUPT20H	-0.806308	-0.731334	0.00379545	0.00379545
SWAP70	-1.12565	-1.13334	0.0169796	0.00579305
SYK	-0.788711	-0.9695	0.0833	0.059129
SYNCRIP	-1.5545	-1.34351	0.0103875	0.0109868
SYNGR2	1.11347	0.843339	0.155014	0.179385
TAF7	-0.906646	-0.814324	0.019976	0.0175789
TALDO1	-1.07938	-0.768422	0.0870955	0.0950859
TAOK1	-1.1071	-1.20909	0.00719137	0.00679185
TAOK3	-1.34964	-1.26488	0.0559329	0.043348
TARS	-0.827811	-0.938326	0.0503396	0.0313624
TAX1BP1	-1.03412	-1.02691	0.154215	0.11666
TBC1D15	-0.988648	-0.953455	0.0753096	0.0637235
TBC1D2	-0.760943	-0.551391	0.0261686	0.0886936
TBC1D9B	-0.834308	-0.891337	0.00339592	0.00499401
TBK1	-0.967259	-1.0164	0.00719137	0.00539353
TBL1XR1	-1.01596	-1.01202	0.00019976	0.00019976
TBRG1	-0.846436	-0.678161	0.0251698	0.0411506
TCEAL4	-1.07536	-1.01352	0.0101878	0.00759089
TCEAL8	-0.888577	-0.80912	0.0225729	0.0137835
TCF25	-0.845748	-0.674641	0.0303636	0.0527367
TCF7L2	-1.01238	-1.09831	0.0311626	0.0261686
TCP1	-1.55501	-1.43044	0.00019976	0.000998801
TERF2IP	-0.906358	-0.945731	0.0681183	0.0347583
TET2	-0.923769	-0.996085	0.00319616	0.0019976
TFEC	-1.02604	-1.2345	0.0257691	0.0145825
TFRC	-0.806535	-0.78104	0.270675	0.217739
TGFBI	-1.082	-1.45309	0.0942869	0.0862964
TGFBR1	-1.21809	-1.60759	0.0181782	0.0143827
TGOLN2	-2.45346	-2.75745	0.000399521	0.000399521
THOC2	-0.944392	-0.997232	0.0159808	0.0157811
THOC7	-1.13358	-1.04484	0.00978825	0.0121854
THRAP3	-0.965721	-1.03376	0.0511386	0.0329604
TIAL1	-0.766626	-0.771278	0.00699161	0.0131842
TIMM8B	-1.00996	-0.966869	0.043348	0.0731123
TIMMDC1	-1.12739	-1.087	0.00439473	0.00279664
TIMP2	-0.978203	-0.868895	0.0225729	0.0301638
TIPARP	-0.966079	-0.902037	0.00719137	0.00918897
TIPRL	-0.857017	-0.73436	0.0231722	0.0253696
TKT	-1.061	-1.03895	0.200559	0.193767
TLN1	-3.22889	-3.00936	0.00439473	0.00499401
TLR8	-0.860767	-0.930581	0.00399521	0.00399521
TM9SF2	-1.31254	-1.27282	0.0119856	0.0125849
TM9SF3	-1.76588	-1.99096	0.00439473	0.0019976
TMA7	-1.84726	-0.980659	0.0235717	0.101878
TMBIM4	-1.59487	-1.63172	0.00938873	0.00699161
TMBIM6	-2.95184	-3.03406	0.0147823	0.00998801
TMCO1	-1.11317	-1.18736	0.00819017	0.0117859
TMED10	-1.44184	-1.56905	0.00339592	0.0029964
TMED2	-1.10617	-1.16654	0.00739113	0.00579305
TMED4	-0.907044	-0.979193	0.0019976	0.000799041
TMED5	-2.05572	-1.86437	0.00279664	0.00459449
TMED9	-1.70221	-1.59207	0.0135837	0.00898921
TMEM123	-1.07865	-1.08494	0.0910907	0.106472
TMEM14B	-1.13986	-1.18515	0.00019976	0.00019976
TMEM14C	-1.26812	-1.22082	0.00639233	0.00479425
TMEM160	-1.04444	-1.12597	0.0105873	0.00779065
TMEM165	-1.41981	-1.45064	0.0135837	0.0129844
TMEM167A	-1.7385	-1.60713	0.00379545	0.00419497
TMEM230	-0.803755	-0.64785	0.0603276	0.113664
TMEM30A	-2.09487	-2.01531	0.00259688	0.00339592
TMEM50A	-1.44502	-1.27378	0.00479425	0.00619257
TMEM59	-0.951138	-0.877287	0.110867	0.115661
TMEM87A	-1.19693	-1.28162	0.000998801	0.000998801
TMF1	-1.18626	-1.27906	0.00019976	0.000399521
TMOD3	-2.01632	-1.89865	0.00978825	0.0107871
TMX3	-1.05672	-0.955169	0.00719137	0.0153815
TNFAIP2	-1.11926	-1.17253	0.0419497	0.0305633
TNFAIP8	-0.800116	-0.94074	0.0353576	0.0213744
TNKS2	-0.826151	-0.847405	0.0429485	0.0565322
TNRC6B	-0.771963	-0.706564	0.000799041	0.00179784
TOMM7	-1.03514	-0.647036	0.100479	0.200759
TOMM70	-0.830064	-0.794013	0.00439473	0.00459449
TOP2B	-0.754146	-0.812071	0.00219736	0.00419497
TPI1	-1.20229	-1.11618	0.0403516	0.0449461
TPM3	-0.820198	-0.768712	0.165402	0.189573
TPM4	-1.68208	-1.86676	0.0557331	0.0343588
TPMT	-1.02026	-0.908218	0.00339592	0.00359569
TPR	-1.10197	-1.08752	0.00439473	0.00659209
TPT1	1.13911	0.57293	0.314223	0.389133
TRAM1	-1.12282	-1.07188	0.0529365	0.0363564
TRAPPC3	-0.861533	-0.77664	0.00739113	0.00779065
TREM2	-1.99395	-1.64381	0.00759089	0.0143827
TRIM14	-1.32906	-1.41851	0.014982	0.00779065
TRIP12	-1.05115	-1.15665	0.0709149	0.0475429
TRIR	-1.1288	-1.21665	0.00239712	0.00219736
TRMT10C	-0.756623	-0.908415	0.00659209	0.00239712
TRPM7	-1.15801	-1.18932	0.019976	0.0189772
TSN	-0.948388	-0.986868	0.00499401	0.00359569
TSPAN14	-0.836519	-0.532541	0.00719137	0.13324
TSPO	1.681	0.771316	0.137435	0.285857
TTC1	-1.81741	-1.7532	0.0019976	0.00259688
TTC17	-0.911424	-0.760212	0.00938873	0.0235717
TTC3	-1.59064	-1.37542	0.00319616	0.00918897
TTC37	-1.19448	-1.13955	0.00239712	0.00319616
TTC7A	-0.80635	-0.871373	0.0163803	0.0125849
TUBA1B	-1.39066	-1.43118	0.0317619	0.0315621
TUBA1C	-0.754732	-0.766749	0.0307631	0.0235717
TXNDC12	-0.993473	-0.857129	0.000599281	0.0019976
TXNL1	-1.67939	-1.75398	0.000599281	0.000599281
TXNL4A	-1.02262	-0.964213	0.0107871	0.00998801
TXNRD1	-1.3538	-1.21188	0.0513384	0.0405513
U2SURP	-1.46945	-1.38152	0.00139832	0.00179784
UBC	-1.6498	-1.30385	0.0663204	0.0996804
UBE2A	-0.944604	-0.808537	0.00339592	0.00659209
UBE2B	-1.69578	-1.35251	0.0019976	0.00439473
UBE2D2	-0.781186	-0.687052	0.0029964	0.0165801
UBE2D3	-1.49864	-1.41948	0.00938873	0.00419497
UBE2G2	-1.28391	-1.16446	0.000399521	0.000998801
UBE2K	-0.775907	-0.779656	0.0928885	0.0793048
UBE2L3	-0.90692	-0.763117	0.0187775	0.0271674
UBE3A	-1.16292	-1.16418	0.00139832	0.0019976
UBL3	-1.39765	-1.26103	0.000399521	0.00219736
UBL5	-1.65498	-1.3268	0.0219736	0.0337595
UBQLN1	-1.55027	-1.58283	0.0029964	0.00679185
UBR2	-1.03732	-1.01171	0.00459449	0.00439473
UBR5	-0.817096	-0.845991	0.0193767	0.0181782
UBTF	-1.13455	-0.893461	0.00179784	0.00359569
UBXN4	-1.99502	-1.82386	0.00179784	0.00159808
UFC1	-0.99969	-0.968308	0.00819017	0.00759089
UFD1	-0.941906	-0.955204	0.000399521	0.000599281
UFL1	-1.40491	-1.34148	0.00419497	0.00219736
UFM1	-1.36797	-1.25365	0.00759089	0.0107871
UGP2	-0.953095	-0.75361	0.0846984	0.10867
UHRF1BP1L	-1.07905	-1.03632	0.0101878	0.00819017
UPP1	-1.3785	-1.44312	0.014982	0.0187775
UQCR10	-1.02129	-0.765323	0.072513	0.107271
UQCR11	-1.37595	-1.69646	0.0769077	0.0645226
UQCRB	-1.51941	-1.27113	0.0173791	0.0473432
UQCRH	-1.37876	-1.15168	0.0129844	0.0277667
UQCRQ	-0.885249	-1.07469	0.067519	0.0741111
USO1	-1.24994	-1.10768	0.00179784	0.00179784
USP1	-0.915133	-1.05317	0.00239712	0.00359569
USP14	-1.74716	-1.63768	0.000799041	0.000599281
USP15	-1.14142	-1.38513	0.00439473	0.00699161
USP16	-1.19292	-1.03367	0.000799041	0.00599281
USP3	-0.833214	-0.933101	0.0173791	0.00799041
USP32	-0.757403	-0.831424	0.000998801	0.00139832
USP33	-0.885042	-0.79188	0.0151818	0.0189772
USP4	-0.814245	-0.751276	0.0227727	0.0225729
USP47	-1.02288	-0.999124	0.000399521	0.000599281
USP8	-1.01469	-1.01681	0.0165801	0.0109868
USP9X	-1.39456	-1.36483	0.0019976	0.00479425
UTRN	-0.95619	-1.03194	0.0393528	0.0371554
UXS1	-1.48397	-1.36818	0.00159808	0.00259688
VAMP8	-1.33997	-1.9791	0.0407511	0.019976
VAPA	-2.20971	-2.03218	0.00119856	0.00179784
VASP	-1.69326	-1.81301	0.0239712	0.0271674
VCP	-1.23813	-1.29804	0.0321614	0.0395525
VDAC1	-1.03822	-1.12199	0.0892928	0.0655214
VIM	-1.09188	-2.48699	0.290651	0.13364
VMP1	-1.29328	-1.49729	0.0195765	0.0175789
VPS13C	-1.28546	-1.35068	0.0443468	0.0403516
VPS26A	-1.77327	-1.77732	0.00019976	0.000998801
VPS29	-0.856091	-0.703663	0.165202	0.196964
VPS35	-1.61334	-1.63578	0.000399521	0.000799041
VPS36	-0.793489	-0.922113	0.02497	0.0181782
VPS41	-1.11918	-0.891589	0.00858969	0.0193767
VPS4B	-1.24421	-1.15147	0.00539353	0.00679185
VSIG4	-1.53176	-1.73821	0.105473	0.0681183
WAC	-1.31647	-1.36457	0.000399521	0.00379545
WAPL	-1.36146	-1.20713	0.0319616	0.0269676
WASF2	-1.21952	-1.31563	0.00918897	0.00639233
WASHC4	-1.6879	-1.66238	0.00559329	0.00399521
WBP11	-1.09254	-1.09483	0.0119856	0.00918897
WDFY1	-0.822846	-0.880782	0.0227727	0.0133839
WDR1	-0.814493	-0.742801	0.00878945	0.014982
WIPF1	-1.08881	-1.21679	0.00659209	0.00819017
WNK1	-0.796973	-0.938687	0.0543348	0.0467439
WSB1	-0.769561	-0.543393	0.0757091	0.132042
XBP1	-1.23223	-1.15604	0.000599281	0.000599281
XPO1	-1.87104	-1.88654	0.00319616	0.00339592
XRCC5	-1.27813	-1.37766	0.0471434	0.0253696
XRCC6	-1.11481	-1.24374	0.00759089	0.00379545
XRN2	-0.915332	-0.835987	0.0797044	0.072513
YBX1	-4.52825	-5.01441	0.0019976	0.00139832
YBX3	-1.08042	-1.15965	0.0125849	0.0143827
YME1L1	-1.07558	-1.07768	0.00339592	0.00918897
YTHDC1	-0.881299	-0.808225	0.00179784	0.00239712
YTHDF2	-0.944997	-1.10475	0.00599281	0.00179784
YWHAB	-2.12192	-2.26572	0.00339592	0.00179784
YWHAE	-1.42936	-1.5224	0.0123851	0.00938873
YWHAG	-1.5357	-1.48304	0.0145825	0.0119856
YWHAH	-2.47114	-2.96454	0.0189772	0.00479425
YWHAQ	-0.91488	-0.919247	0.00239712	0.00379545
YWHAZ	-1.32068	-1.77384	0.0397523	0.0119856
YY1	-0.884948	-0.963642	0.0593288	0.0537355
ZBTB8OS	-1.14944	-0.987494	0.0207751	0.0315621
ZCCHC2	-0.89356	-0.939875	0.0349581	0.0353576
ZCCHC6	-0.84933	-0.806944	0.0519377	0.0589293
ZDHHC20	-0.964246	-0.93346	0.0553336	0.0481422
ZDHHC6	-0.767039	-0.584844	0.0261686	0.0297643
ZEB2	-1.48556	-2.2102	0.0155813	0.00819017
ZFAND5	-2.1459	-2.32133	0.00779065	0.00479425
ZFAND6	-1.2002	-1.13031	0.0107871	0.00998801
ZFC3H1	-1.0857	-0.886601	0.014183	0.0193767
ZFP36L2	-1.55055	-1.56931	0.00978825	0.00799041
ZFR	-1.0202	-1.16034	0.0243708	0.0101878
ZFYVE16	-1.00141	-1.38913	0.0435477	0.0125849
ZKSCAN1	-0.99479	-0.959056	0.00958849	0.00479425
ZMPSTE24	-1.07287	-1.16383	0.0201758	0.00978825
ZMYND11	-0.890311	-0.869595	0.00119856	0.00139832
ZNF148	-0.86209	-1.03623	0.0103875	0.00579305
ZNF217	-1.24633	-1.53145	0.00359569	0.00139832
ZNF451	-0.790459	-0.780696	0.00878945	0.00479425
ZNF518A	-0.833641	-0.822541	0.00279664	0.0019976
ZNF638	-1.17519	-1.21057	0.029964	0.0207751
ZNF706	-2.11188	-1.83045	0.00239712	0.00159808
ZNHIT1	-0.762828	-0.755036	0.0831003	0.0709149
ZRANB2	-0.864808	-0.685861	0.0151818	0.0797044
ZYX	-0.942329	-0.927762	0.00539353	0.00539353

## Sheet: HLA-DR+ MФ
Genes	median Wilcoxon score	mean Wilcoxon score	p-value of median Wilcoxon score	p-value of mean Wilcoxon score
LAPTM5	-0.754272	-0.599151	0.0187775	0.0219736			Remark
GPNMB	-0.755356	-0.493718	0.0723132	0.0938873			negative Wilcoxon score: up in COPD
YWHAB	-0.758727	-0.867586	0.00339592	0.00259688			positive Wilcoxon score: down in COPD
APLP2	-0.759061	-0.749952	0.0351578	0.0295645
CANX	-0.775351	-0.790159	0.00279664	0.00439473
PSMA7	-0.800312	-0.567897	0.0303636	0.0673192
FN1	-0.835327	-1.40195	0.101678	0.0287655
VIM	-0.846391	-0.711754	0.173192	0.134838
ANXA2	-0.861149	-0.854842	0.0143827	0.0155813
MSR1	-0.870543	-0.906795	0.00759089	0.0121854
PSAP	-0.896701	-1.05504	0.0371554	0.0401518
PLXDC2	-0.914259	-0.780216	0.000998801	0.000599281
CYBB	-0.924727	-1.15883	0.00419497	0.00419497
SERF2	-0.981642	-0.878672	0.0153815	0.0389533
MYL6	-1.01333	-0.905952	0.00519377	0.0159808
EIF1	-1.03808	-1.00494	0.00459449	0.00359569
YBX1	-1.097	-1.24223	0.0121854	0.0153815
FTL	1.09786	1.56503	0.172793	0.131842
MT-CO3	-1.09822	-1.32557	0.152217	0.0543348
HSP90AA1	-1.21275	-1.31722	0.00019976	0.00119856
HLA-DRB6	1.30378	1.57998	0.14962	0.0807032
HLA-DRB1	1.33138	1.07535	0.059129	0.119257
FBP1	-1.35291	-1.60927	0.000998801	0.00119856
MRC1	-1.43966	-1.25569	0.00259688	0.00799041
FABP4	1.4746	1.78985	0.0473432	0.0577307
TMSB4X	1.64412	1.47195	0.0741111	0.146025
MT-CO1	-2.1966	-1.78047	0.0223732	0.0319616
B2M	3.20709	3.95885	0.00139832	0.000998801

## Sheet: IFIT+ MФ
Genes	median Wilcoxon score	mean Wilcoxon score	p-value of median Wilcoxon score	p-value of mean Wilcoxon score
AC020656.1	1.00559	1.23167	0.0201758	0.0321614			Remark
ACTG1	-0.908055	-0.69461	0.00399521	0.0143827			negative Wilcoxon score: up in COPD
ACTR2	-0.805645	-0.759715	0.0125849	0.0113863			positive Wilcoxon score: down in COPD
ACTR3	-1.21033	-1.02773	0.0221734	0.0163803
ADAM10	-1.35393	-1.26992	0.000399521	0.000799041
AIF1	-1.3483	-1.20182	0.00559329	0.00639233
AKAP13	-0.769039	-0.845539	0.00259688	0.0019976
ALCAM	-0.938613	-0.900059	0.00019976	0.000599281
ANKRD12	-0.787114	-0.672097	0.0565322	0.0513384
ANXA1	-1.10921	-1.243	0.0279664	0.0185777
APLP2	-0.753208	-0.972474	0.0253696	0.0319616
APOC1	0.889979	1.0247	0.0831003	0.0553336
ARHGAP30	-0.847644	-0.760418	0.00619257	0.0105873
ARHGDIB	-1.19797	-1.09203	0.00499401	0.0117859
ARL8B	-0.792936	-0.660018	0.0111866	0.0133839
ARPC5	-1.14266	-0.84994	0.0111866	0.0189772
ARRB2	-0.800961	-0.799565	0.00119856	0.000998801
ATG3	-1.06355	-0.932392	0.00119856	0.00139832
ATP5G3	-0.827722	-0.748689	0.0243708	0.0197763
ATP5H	-0.809169	-0.684034	0.0245705	0.0269676
B2M	2.0028	2.2469	0.0555334	0.0329604
BCL2A1	-0.892521	-0.641205	0.044147	0.087495
BTK	-0.9812	-0.958416	0.00019976	0.000399521
C11orf58	-1.31825	-1.20352	0.0029964	0.0019976
C5AR1	-0.954039	-0.884206	0.0345585	0.0205753
CALR	-1.05471	-1.07081	0.0183779	0.0101878
CAP1	-1.38798	-1.23446	0.00139832	0.00479425
CAPG	-0.915399	-0.782639	0.0159808	0.0135837
CAPZA2	-0.927579	-0.757075	0.0117859	0.0203755
CAPZB	-0.83442	-0.737199	0.00679185	0.00379545
CCDC88A	-1.4856	-1.22801	0.0221734	0.0135837
CD36	-1.17036	-1.07843	0.000399521	0.000998801
CD63	-1.00493	-0.998485	0.00459449	0.00419497
CD68	-0.814538	-0.879658	0.0317619	0.0151818
CD74	0.920445	0.695	0.0831003	0.14183
CDC42	-1.80757	-1.37551	0.000399521	0.00719137
CEBPB	-0.864146	-0.859843	0.0279664	0.0255693
CFLAR	-0.789065	-0.617221	0.0303636	0.0365561
CORO1C	-0.88113	-0.902806	0.0301638	0.023372
COTL1	-0.949545	-1.00259	0.00339592	0.00279664
CPVL	-0.847756	-0.693176	0.0229724	0.0229724
CSDE1	-0.974829	-0.949221	0.0019976	0.00239712
CXCL10	0.945184	1.05131	0.175789	0.159808
CYBA	-0.805005	-0.852708	0.0481422	0.0409509
CYBB	-1.30282	-1.15521	0.0145825	0.0171794
DAB2	-0.75841	-0.578615	0.0914902	0.119057
DBI	-0.809747	-0.797194	0.00259688	0.00359569
DOCK8	-0.769644	-0.615481	0.0239712	0.0243708
DYNLT3	-0.752937	-0.636865	0.00739113	0.0183779
EFHD2	-0.833684	-0.988775	0.0177787	0.0107871
EIF3A	-0.853767	-0.629556	0.0481422	0.0601278
EIF4G2	-1.37424	-1.28228	0.00159808	0.00119856
ELF1	-0.750762	-0.715281	0.0115861	0.00739113
EMILIN2	-1.11518	-0.915946	0.00958849	0.00878945
EVI2B	-0.776045	-0.726618	0.0137835	0.014183
EZR	-1.17045	-1.1768	0.0101878	0.00579305
FABP4	1.01103	0.715909	0.174391	0.196364
FBP1	-1.5695	-1.56174	0.0295645	0.0105873
FCGR3A	-1.0904	-0.87104	0.0255693	0.0317619
FN1	-1.22387	-1.73877	0.0109868	0.00599281
G3BP2	-0.963857	-0.85335	0.0133839	0.0119856
GDI2	-0.990464	-0.891595	0.00239712	0.00419497
GHITM	-0.931832	-0.83714	0.00539353	0.00479425
GLUL	-1.02603	-1.34145	0.00019976	0.000399521
GPCPD1	-1.05385	-0.895756	0.0171794	0.0181782
GPNMB	-1.01381	-0.887383	0.0479425	0.0289652
GSTO1	-1.22851	-1.35306	0.00019976	0.000399521
HADHA	-1.14157	-1.20417	0.00159808	0.000998801
HLA-DRB1	0.751475	0.480113	0.170396	0.260887
HNRNPA2B1	-1.61124	-1.30416	0.00339592	0.00499401
HSP90AA1	-0.894455	-0.952081	0.103476	0.0641231
HSP90B1	-0.882086	-1.0964	0.0275669	0.0173791
HSPA5	-1.34249	-1.30035	0.000399521	0.00219736
IFI27	1.13623	1.35597	0.0231722	0.019976
IFNAR1	-0.784228	-0.794733	0.00319616	0.00399521
INHBA	0.766563	0.46715	0.0137835	0.130044
IQGAP1	-1.38496	-1.2221	0.00399521	0.00439473
LAMP2	-0.902975	-0.792454	0.0235717	0.0197763
LAPTM5	-0.835034	-0.839944	0.00419497	0.00799041
LCP1	-1.58419	-1.62934	0.000399521	0.000599281
LIPA	-1.25288	-1.48901	0.000599281	0.000998801
LMNA	-0.808792	-0.941964	0.029964	0.0133839
LRRFIP1	-1.39072	-1.46384	0.0029964	0.00139832
LYN	-1.00677	-0.840261	0.00379545	0.00799041
MCEMP1	-1.47771	-1.24304	0.00838993	0.0131842
MEF2A	-0.824242	-0.798581	0.0103875	0.00759089
MRC1	-1.26665	-1.38822	0.00119856	0.000599281
MSR1	-0.943762	-0.89645	0.120256	0.0613264
MT-CO1	-0.936327	-1.00587	0.0779065	0.106472
MT-CO3	-0.943955	-1.23325	0.0651219	0.038354
MT-ND4	-1.09841	-0.990597	0.0147823	0.0159808
MYL6	-1.28345	-0.883816	0.00479425	0.0229724
NAMPT	-0.792594	-0.821706	0.00459449	0.00519377
NDUFA13	-0.939426	-0.940977	0.000799041	0.00179784
NDUFB2	-0.752642	-0.740408	0.0287655	0.0671195
PABPC1	-0.781814	-0.547866	0.146824	0.175789
PAK2	-0.756034	-0.879762	0.00019976	0.00019976
PARVG	-0.761292	-0.692142	0.00019976	0.000599281
PDCD10	-0.935271	-0.825479	0.00739113	0.00898921
PDIA3	-0.798097	-0.726577	0.0181782	0.0315621
PDIA6	-0.954957	-0.870371	0.00898921	0.00639233
PGK1	-1.24323	-0.979081	0.00539353	0.00938873
PLBD1	-1.28331	-1.0447	0.0361566	0.0223732
POR	-0.870238	-0.734361	0.00459449	0.00819017
PRPF40A	-0.844888	-0.773319	0.00978825	0.0121854
PSMA7	-0.818388	-0.621311	0.0621254	0.0739113
PTAFR	-0.793218	-0.774845	0.000799041	0.000998801
PTMA	-0.957188	-1.00487	0.00878945	0.00819017
PTP4A2	-0.848471	-0.869242	0.000799041	0.000998801
PTPRC	-0.963358	-0.792712	0.0379545	0.0777068
RAP1A	-1.53125	-1.37069	0.00359569	0.00379545
RBM3	-0.825371	-0.515076	0.049141	0.0649221
RHOA	-1.03971	-1.19362	0.00259688	0.000998801
RNF149	-0.946789	-0.824482	0.0393528	0.0263684
RPL27	-0.841206	-0.773527	0.014183	0.0321614
RPL37	-0.753588	-0.708003	0.131243	0.103476
SAMHD1	-0.953501	-1.06104	0.00159808	0.00219736
SARAF	-0.770664	-0.963287	0.0209748	0.0123851
SAT1	0.753294	0.888504	0.0739113	0.0659209
SERP1	-0.990269	-0.899225	0.000399521	0.000599281
SLC16A3	-0.851036	-0.83445	0.00359569	0.0019976
SMARCA5	-0.990388	-0.954516	0.00479425	0.00559329
SNX10	0.764777	1.07677	0.0785058	0.0305633
SPRED1	-1.25234	-1.05354	0.00379545	0.00239712
TAX1BP1	-0.956942	-0.563224	0.0379545	0.102677
TGOLN2	-0.778614	-0.77168	0.00619257	0.00858969
TLN1	-1.08372	-0.895937	0.0507391	0.0363564
TMBIM6	-1.06561	-1.19171	0.00799041	0.00399521
TMEM165	-1.34939	-1.24558	0.0019976	0.00139832
TMEM30A	-0.816665	-0.691439	0.0107871	0.0163803
TPM3	-0.886508	-0.864894	0.0147823	0.0165801
TRAM1	-0.919877	-0.910643	0.0029964	0.00219736
TXNL1	-0.914257	-0.910104	0.00019976	0.000399521
TYMP	-0.779217	-0.576603	0.107671	0.14143
UBB	-1.06736	-0.952439	0.00938873	0.00699161
UBC	-0.847595	-0.710548	0.0127847	0.0231722
UBE2D3	-0.967436	-0.922299	0.00819017	0.00619257
VCAN	-0.803165	-0.734654	0.0147823	0.0353576
VPS26A	-0.888808	-0.742469	0.0213744	0.0253696
YBX1	-1.0555	-0.871943	0.0429485	0.068318
YWHAB	-1.04362	-1.02885	0.0175789	0.00858969
YWHAH	-1.16037	-1.10894	0.00159808	0.00419497
ZFAND5	-0.932531	-1.17442	0.000799041	0.000998801

## Sheet: proliferat. MФ
Genes	median Wilcoxon score	mean Wilcoxon score	p-value of median Wilcoxon score	p-value of mean Wilcoxon score
SEPT2	-0.950064	-0.801959	0.0239712	0.0415501			Remark
SEPT7	-0.847988	-0.720711	0.0157811	0.0443468			negative Wilcoxon score: up in COPD
SEPT11	-1.01601	-0.921368	0.0493408	0.0445465			positive Wilcoxon score: down in COPD
AC020656.1	1.37014	1.25742	0.0135837	0.0189772
ACP5	-1.08419	-0.717479	0.054135	0.126448
ACSL4	-0.767715	-0.746431	0.00958849	0.00838993
ACTR2	-0.898102	-0.953258	0.0187775	0.0229724
ADAM10	-1.25975	-1.10554	0.00479425	0.00539353
AHNAK	-1.00575	-1.06279	0.00679185	0.00799041
AKAP13	-1.32823	-1.03269	0.0109868	0.0193767
ALAS1	-0.835209	-0.708315	0.0209748	0.0305633
ALCAM	-1.45935	-1.30686	0.00998801	0.0111866
ANLN	-0.853111	-0.765466	0.0431482	0.0471434
ANP32B	-1.1153	-1.17289	0.00978825	0.0163803
ANXA2	-0.970158	-0.8823	0.0171794	0.0307631
APLP2	-1.8984	-1.64584	0.0131842	0.0113863
APOE	-1.60293	-1.20635	0.0363564	0.0649221
APPL1	-0.80188	-0.677026	0.0157811	0.0261686
ARHGAP30	-0.835185	-0.882447	0.0101878	0.0151818
ARHGDIB	-1.35065	-1.3335	0.00699161	0.00759089
ARL6IP1	-1.05395	-1.01277	0.0145825	0.00838993
ARL8B	-0.910274	-0.855905	0.00419497	0.0101878
ASAH1	-0.918569	-0.834792	0.0715142	0.0769077
ATL3	-0.817423	-0.876176	0.00639233	0.00739113
ATP5A1	-0.967819	-0.800509	0.00539353	0.0123851
ATP5C1	-0.948752	-0.756871	0.0267679	0.0461446
ATP6AP2	-0.975219	-0.853152	0.00799041	0.0195765
ATP6V1B2	-1.03369	-0.972805	0.00739113	0.0129844
ATP9B	-0.765549	-0.821519	0.00219736	0.00339592
B2M	2.57932	3.03145	0.00659209	0.00459449
BACH1	-0.803681	-0.78583	0.00659209	0.00259688
BAZ1A	-1.04487	-1.01044	0.0451458	0.0315621
BAZ1B	-1.02915	-1.00984	0.0125849	0.0209748
BCAT1	-0.805636	-0.8249	0.000799041	0.000998801
BLVRA	-0.786662	-0.781024	0.0545346	0.052537
BRI3	-0.798263	-0.867035	0.00918897	0.00838993
CALM1	0.8819	0.68557	0.0401518	0.0597283
CALM2	-1.04508	-0.762573	0.0821015	0.105074
CALR	-1.07488	-0.802745	0.0259688	0.0399521
CANX	-0.980349	-0.907088	0.0177787	0.0247703
CAP1	-0.825507	-0.803523	0.0455453	0.0803036
CAPG	-0.788393	-0.958807	0.00858969	0.00419497
CAST	-0.838423	-0.790193	0.0827008	0.0691171
CBX3	-0.874733	-0.818641	0.0183779	0.023372
CBX5	-0.755965	-0.598395	0.0307631	0.054135
CCDC88A	-2.13622	-1.92178	0.00838993	0.0101878
CCNA2	-0.758084	-0.647936	0.0595286	0.0643228
CD109	-0.91454	-0.961474	0.00319616	0.00958849
CD164	-0.929651	-0.9379	0.0567319	0.0559329
CD36	-1.07682	-0.895169	0.00319616	0.00439473
CD46	-0.849102	-0.75253	0.0337595	0.02497
CD63	-0.91033	-1.00392	0.0523372	0.0353576
CD81	-0.871843	-0.846685	0.0221734	0.0261686
CDC42	-0.916628	-0.816916	0.0771075	0.0685178
CENPF	-1.15495	-1.06253	0.0203755	0.0259688
CENPU	-0.987513	-0.796167	0.0251698	0.0495406
CEP350	-1.1911	-1.19076	0.019177	0.0129844
CEP57	-0.871424	-0.84148	0.0109868	0.0115861
CHD9	-0.772484	-0.898997	0.0155813	0.00679185
CHMP5	-0.760802	-0.732977	0.0419497	0.0499401
CHURC1	-0.855025	-0.908864	0.0171794	0.0203755
CKS1B	-0.780853	-0.780987	0.00479425	0.00579305
CKS2	-0.975994	-0.822465	0.0227727	0.0375549
CLEC12A	-1.00611	-0.948902	0.0235717	0.0359569
CLEC7A	-0.988004	-0.694154	0.00978825	0.0295645
CMTM6	-1.10252	-1.02147	0.00659209	0.00958849
COPS9	-0.766178	-0.735489	0.0257691	0.0195765
CORO1C	-1.14561	-1.12661	0.0159808	0.0101878
CPM	-0.76726	-0.802834	0.0599281	0.0401518
CREG1	-0.992316	-0.89155	0.02497	0.0473432
CSDE1	-0.871646	-0.877024	0.00219736	0.00519377
CST3	0.899784	1.03628	0.128446	0.0773072
CSTB	-0.909827	-0.892085	0.0353576	0.0293648
CTSB	-1.20944	-0.909448	0.0537355	0.082501
CTSD	-0.834293	-0.104711	0.0986816	0.46664
CTSH	-0.94647	-0.774293	0.0297643	0.0735118
CTSS	-0.992534	-0.99632	0.0803036	0.0493408
CTSZ	-1.38005	-1.25202	0.0175789	0.0137835
CYB5B	-0.827527	-0.681458	0.0117859	0.0153815
CYBA	-0.978891	-0.937593	0.0393528	0.0587295
CYBB	-1.18288	-1.29176	0.00679185	0.00918897
DCAF7	-0.971453	-0.866525	0.000799041	0.00119856
DDX17	-1.20071	-1.12302	0.00878945	0.00779065
DHX15	-0.884609	-0.799776	0.00539353	0.000799041
DIAPH1	-0.856044	-0.872076	0.0359569	0.0285657
DICER1	-0.863814	-0.777073	0.00639233	0.00779065
DLGAP5	-1.05911	-1.00466	0.00918897	0.00499401
DNAJC10	-0.821152	-0.722535	0.0207751	0.0181782
DNAJC13	-0.790738	-0.784329	0.00319616	0.00379545
DNAJC7	-0.795645	-0.703017	0.00978825	0.0127847
DNAJC8	-0.880534	-0.792682	0.0359569	0.0573312
DNASE2	-0.842429	-0.327567	0.0703156	0.323012
DNMT1	-0.968745	-0.880109	0.00619257	0.0107871
EEF1A1	-0.784433	-1.04734	0.00539353	0.00459449
EIF2AK1	-0.754381	-0.647253	0.0111866	0.0277667
EIF3A	-0.75542	-0.700076	0.028366	0.0313624
EIF4G2	-0.947883	-0.899301	0.0281662	0.0217739
EMILIN2	-0.769885	-0.6454	0.00799041	0.0263684
ERBIN	-0.895598	-0.989475	0.00479425	0.00419497
ERLEC1	-0.85414	-0.700657	0.0187775	0.0247703
EVI2A	-0.766977	-0.66167	0.00918897	0.00898921
EZH2	-0.805107	-0.467263	0.0833	0.1666
EZR	-0.879371	-0.731045	0.0914902	0.119656
FAM111A	-0.813572	-0.77657	0.0846984	0.0803036
FAM129A	-0.88463	-0.850215	0.0229724	0.0131842
FAR1	-0.985667	-0.834722	0.00439473	0.00319616
FBP1	-1.68423	-1.80854	0.00619257	0.00539353
FBXL5	-1.00185	-0.840223	0.00838993	0.0127847
FKBP3	-0.762944	-0.706527	0.0237715	0.0335597
FLNA	-0.755568	-0.771219	0.028366	0.0195765
FN1	-1.19885	-1.40801	0.0693168	0.0531362
FNBP1	-1.13912	-1.03711	0.00459449	0.00619257
GAS2L3	-0.805675	-0.593751	0.0105873	0.0129844
GDI2	-0.927132	-0.857836	0.0211746	0.0347583
GLUL	-1.04693	-0.94086	0.0511386	0.0411506
GLYR1	-0.758838	-0.625137	0.014982	0.0175789
GNAI2	-0.856822	-0.780929	0.0423492	0.0269676
GOLM1	-0.773372	-0.759385	0.0245705	0.0243708
GPCPD1	-0.799163	-0.962075	0.0387535	0.028366
GPNMB	-1.64784	-1.71813	0.0183779	0.0331602
GPRIN3	-1.03446	-1.00189	0.019177	0.0221734
GSN	-1.13528	-1.0658	0.0107871	0.014982
GSTO1	-0.881138	-0.855935	0.0703156	0.0673192
H2AFV	-1.03233	-1.03673	0.0155813	0.0161806
H2AFY	-1.42614	-1.28127	0.0217739	0.0167799
H2AFZ	0.899719	1.09713	0.134838	0.0657211
HADHA	-1.14834	-1.14603	0.0107871	0.0189772
HERC5	-0.854356	-0.865256	0.0389533	0.0409509
HIST1H1B	-1.25121	-1.08339	0.00339592	0.0261686
HIST1H1D	-0.921801	-0.756702	0.0661207	0.0739113
HIST1H4C	-0.847479	-0.545028	0.143428	0.220935
HMG20B	-0.827527	-0.712485	0.0173791	0.0243708
HMGB2	-1.02502	-0.669995	0.0964842	0.154015
HMGN1	-0.850563	-0.783669	0.0105873	0.0275669
HNRNPA2B1	-1.09085	-0.91304	0.0395525	0.0449461
HNRNPAB	-0.917409	-0.586314	0.0539353	0.0819017
HNRNPC	-0.983917	-0.947859	0.019177	0.0103875
HNRNPH1	-0.865838	-0.848761	0.00619257	0.00459449
HNRNPK	-0.790543	-0.660138	0.0623252	0.067519
HNRNPR	-1.07612	-0.943204	0.0159808	0.028366
HNRNPU	-1.31441	-1.29042	0.00359569	0.00339592
HP1BP3	-0.848333	-0.61194	0.117459	0.1668
HSP90AA1	-0.923218	-1.07373	0.00739113	0.0133839
HSP90B1	-1.11994	-1.26327	0.00219736	0.00159808
IFI16	-0.81953	-0.710606	0.0367559	0.0617259
IFI27	0.784636	1.23186	0.00878945	0.00539353
IFNAR1	-1.11416	-0.949353	0.00978825	0.0185777
IFNGR1	-0.96092	-0.9032	0.0153815	0.0273672
IGSF6	-1.22465	-1.14527	0.00539353	0.00978825
IQGAP1	-1.03587	-0.722835	0.0313624	0.0980823
IRAK3	-0.763716	-0.700288	0.029964	0.0209748
ITGB2	-0.815088	-0.82125	0.0807032	0.0639233
KHDRBS1	-0.777289	-0.732993	0.00259688	0.00319616
KIAA1551	-0.811331	-0.758965	0.00519377	0.00359569
KIF5B	-1.19342	-1.25687	0.0177787	0.0139832
KNL1	-1.37863	-1.44864	0.00878945	0.00219736
KPNB1	-1.01157	-0.877943	0.0203755	0.0227727
KTN1	-0.949749	-0.811915	0.0195765	0.0409509
LAPTM5	-0.797751	-0.684806	0.0946864	0.128845
LCP1	-1.14416	-1.0793	0.0419497	0.0375549
LDHA	-0.808991	-0.740463	0.112665	0.0723132
LIPA	-1.39995	-1.40994	0.00459449	0.00359569
LITAF	-0.980893	-0.816676	0.00878945	0.00759089
LMNB1	-0.854055	-0.880802	0.00819017	0.00799041
LPL	-0.834279	-0.78811	0.0906912	0.0864962
LRRFIP1	-0.760878	-0.689783	0.0619257	0.0815022
LTA4H	-0.875478	-0.703029	0.0321614	0.0345585
MAPKAP1	-0.841115	-0.766003	0.00559329	0.00659209
MBNL1	-0.846572	-0.763264	0.00459449	0.00938873
MDH1	-0.802674	-0.579336	0.0229724	0.0781063
MFSD1	-1.13258	-1.14211	0.00639233	0.00279664
MIS18BP1	-1.03796	-0.959116	0.0185777	0.0181782
MKI67	-0.850327	-0.757272	0.203556	0.194567
MLEC	-0.878763	-0.798314	0.00279664	0.0107871
MORF4L1	-0.86622	-0.663976	0.014183	0.0417499
MRC1	-1.35073	-1.21633	0.0399521	0.0325609
MSN	-0.845118	-0.792246	0.0271674	0.0411506
MSR1	-1.30196	-1.30871	0.000799041	0.00119856
MT-ATP6	-1.0118	-1.13292	0.101678	0.0465441
MT-CO1	-1.83755	-1.7042	0.0243708	0.0285657
MT-CO2	-1.33876	-1.18837	0.0615262	0.0773072
MT-CO3	-1.62287	-1.77976	0.0729125	0.0255693
MT-CYB	-0.855563	-0.826867	0.038354	0.0331602
MTDH	-0.920401	-0.781196	0.0523372	0.0267679
MT-ND2	-1.32799	-1.28236	0.0357571	0.0207751
MT-ND4	-1.05149	-0.93894	0.0451458	0.0537355
MT-ND4L	-0.750174	-0.786064	0.0982821	0.0657211
MYH9	-1.15789	-0.998388	0.00579305	0.0137835
MYL6	-1.35021	-0.905408	0.0355573	0.0713144
N4BP2L2	-0.916663	-0.891367	0.00479425	0.00619257
NAP1L1	-0.98911	-0.861121	0.0117859	0.0157811
NAP1L4	-0.982797	-0.910698	0.00519377	0.00779065
NCEH1	-0.96135	-0.827169	0.0103875	0.0129844
NCF2	-1.26831	-1.06103	0.0185777	0.019177
NCKAP1L	-0.770926	-0.664074	0.0185777	0.0237715
NDUFB9	-0.805959	-0.713168	0.0331602	0.0415501
NFE2L2	-0.816387	-0.738448	0.0293648	0.0477427
NIPBL	-0.760439	-0.767033	0.0890931	0.0393528
NORAD	-0.930631	-0.885461	0.0029964	0.00239712
NUCKS1	-1.05443	-0.988315	0.0419497	0.0489413
NUSAP1	-0.833147	-0.450523	0.153216	0.234519
OS9	-1.02951	-0.864372	0.00938873	0.0113863
OXR1	-0.762999	-0.768391	0.0133839	0.0129844
PABPC1	-1.14193	-1.1736	0.0221734	0.0111866
PAIP2	-0.765133	-0.658716	0.039153	0.0413504
PCM1	-0.908787	-1.07619	0.0275669	0.014183
PDCD4	-0.822752	-0.690478	0.0205753	0.0187775
PDCD6IP	-0.760475	-0.70149	0.0187775	0.0171794
PDIA3	-1.49204	-1.35793	0.0135837	0.0219736
PDIA6	-0.838295	-0.710712	0.0305633	0.0791051
PEA15	-0.84114	-0.637396	0.0325609	0.0405513
PFN1	-1.22577	-0.913369	0.0601278	0.114063
PLBD1	-1.40998	-1.30443	0.00239712	0.00159808
PLXDC2	-0.858536	-0.770781	0.0691171	0.0667199
PPARG	-1.05519	-0.71197	0.0407511	0.0551338
PPM1G	-0.92718	-0.735189	0.019976	0.0369557
PPP1CC	-0.915727	-0.879599	0.0271674	0.0177787
PRIM1	-0.898618	-0.812363	0.0379545	0.0273672
PRNP	-0.994286	-0.919072	0.00419497	0.00339592
PRPF40A	-0.808871	-0.643133	0.059129	0.0815022
PSMA7	-1.0445	-1.01449	0.0117859	0.00799041
PSMB1	-0.760592	-0.592402	0.0295645	0.0561326
PSMC3	-0.763254	-0.754696	0.0737115	0.0435477
PTAFR	-0.988797	-1.07094	0.00239712	0.00219736
PTMA	-0.954303	-0.817305	0.0109868	0.0135837
PTMS	-1.07641	-1.1228	0.0127847	0.0111866
PTPN12	-0.968083	-0.859894	0.0155813	0.00898921
PTPRC	-0.896117	-0.733346	0.0731123	0.0950859
RAB10	-0.985512	-1.0227	0.0151818	0.00938873
RAB2A	-0.828976	-0.79396	0.00219736	0.00579305
RAB7A	-0.829695	-0.498813	0.0475429	0.107471
RAB8A	-0.862306	-0.904166	0.0505394	0.0563324
RAB8B	-0.948008	-0.976815	0.00499401	0.00319616
RAD21	-1.09728	-0.935349	0.0487415	0.0553336
RBBP7	-0.752098	-0.705061	0.0481422	0.0387535
RBMX	-0.869571	-0.849495	0.0101878	0.0183779
RBPJ	-0.880466	-0.760886	0.0275669	0.0275669
REST	-0.750989	-0.88744	0.00359569	0.00239712
RHOA	-0.922004	-0.768782	0.0499401	0.072513
RIF1	-0.915835	-0.984789	0.0103875	0.0221734
RNF13	-1.02022	-0.852217	0.0209748	0.0415501
RNF168	-0.789553	-0.754071	0.0231722	0.0307631
ROCK2	-0.811352	-0.774282	0.0373552	0.0305633
RPL11	-1.02915	-0.860103	0.0237715	0.0603276
RPL12	-1.5047	-1.22794	0.00699161	0.0133839
RPL13	-0.877966	-0.380707	0.0481422	0.250499
RPL15	-1.46002	-1.2797	0.0127847	0.0167799
RPL24	-0.760476	-0.536923	0.125649	0.14163
RPL35	-1.12656	-0.678632	0.0649221	0.154415
RPS11	-0.858515	-0.81459	0.0938873	0.0577307
RPS17	-0.986491	-0.802861	0.0459449	0.0629245
RPS2	-1.13806	-1.16764	0.00159808	0.000998801
RSL1D1	-0.846162	-0.646333	0.0371554	0.0741111
RTF1	-1.00711	-0.981273	0.0143827	0.0137835
RTN3	-0.784665	-0.644456	0.105873	0.115262
RTN4	-1.09569	-1.19436	0.0187775	0.00858969
S100A11	1.24737	1.17628	0.0189772	0.0287655
S100A6	0.799412	0.577162	0.172793	0.254694
SAMHD1	-1.04248	-1.11894	0.0189772	0.0431482
SCARB2	-0.830992	-0.637016	0.0123851	0.0363564
SCP2	-1.12045	-1.08833	0.00858969	0.00639233
SCPEP1	-0.808063	-0.753489	0.0155813	0.0165801
SDCBP	-0.87309	-0.803639	0.0271674	0.0403516
SELENOF	-0.857484	-0.812245	0.00779065	0.0113863
SERF2	-0.805253	-0.492656	0.0765082	0.195366
SERP1	-0.780488	-0.80335	0.00419497	0.00639233
SERPINA1	-0.824587	-0.661717	0.142829	0.145226
SET	-1.07413	-1.08885	0.0165801	0.00819017
SETD2	-0.934403	-0.952897	0.00379545	0.0019976
SFPQ	-1.01046	-0.98097	0.00279664	0.00139832
SLC11A1	-1.21082	-0.906715	0.00918897	0.0217739
SLC25A3	-0.933117	-0.934586	0.0309628	0.0303636
SLC31A1	-0.949199	-0.815827	0.0137835	0.0275669
SMARCA5	-0.788618	-0.740881	0.0679185	0.0397523
SMARCC1	-0.973638	-0.957651	0.0107871	0.00639233
SMC1A	-0.839047	-0.58253	0.09169	0.169197
SMC4	-1.44993	-1.42048	0.0107871	0.00599281
SMCHD1	-0.951778	-0.790701	0.076708	0.048342
SNRNP70	-0.824574	-0.993642	0.00599281	0.0029964
SNX2	-0.958449	-0.877426	0.0235717	0.0225729
SORT1	-0.909435	-0.673488	0.0247703	0.0779065
SPAG9	-0.784207	-0.789565	0.0247703	0.0261686
SPCS3	-1.06985	-0.712958	0.0721135	0.111866
SRSF10	-0.818328	-0.794477	0.0277667	0.0231722
SRSF3	-0.860341	-0.832363	0.0137835	0.019976
SSR3	-1.00241	-0.921421	0.028366	0.0329604
TAF15	-1.0228	-0.934545	0.00539353	0.00539353
TAOK1	-0.759887	-0.620866	0.0187775	0.0169796
TBC1D15	-0.998771	-1.0702	0.00159808	0.00139832
TCP1	-0.766311	-0.566324	0.0703156	0.10008
TFEC	-0.96014	-0.900398	0.0193767	0.0193767
TKT	-1.03208	-0.777651	0.100879	0.112665
TLN1	-0.943372	-0.826758	0.0597283	0.0827008
TMBIM6	-1.15269	-1.11558	0.0131842	0.0157811
TMED10	-0.924719	-0.755963	0.0161806	0.0171794
TMEM123	-0.890943	-0.833796	0.0347583	0.0423492
TMEM165	-0.766049	-0.799098	0.00858969	0.0125849
TMEM30A	-0.955764	-0.779378	0.0175789	0.0337595
TMOD3	-0.914212	-0.982157	0.0231722	0.00719137
TMPO	-1.07392	-0.971839	0.0439473	0.0539353
TNFAIP2	-0.830944	-0.856904	0.0185777	0.014982
TOP2A	-1.32281	-1.04988	0.0279664	0.0327607
TPI1	-0.904201	-0.563442	0.0263684	0.113664
TPM4	-0.994428	-0.974599	0.00159808	0.00279664
TTC1	-1.02131	-0.997316	0.00699161	0.00599281
TUBA1B	-1.09421	-0.883792	0.0215741	0.0503396
TUBB	-1.05066	-0.961686	0.0621254	0.0681183
TXNL4A	-0.840037	-0.611714	0.00998801	0.0229724
TYROBP	0.813135	0.689587	0.0643228	0.0862964
UBC	-1.15894	-0.915268	0.049141	0.0477427
UBQLN1	-0.767167	-0.547387	0.0381542	0.0499401
USO1	-1.10494	-1.01724	0.00399521	0.00379545
USP1	-1.08004	-1.09628	0.0245705	0.0223732
USP15	-0.944896	-0.81747	0.0111866	0.014982
VIM	-1.19555	-1.27461	0.12505	0.088294
VMP1	-0.844383	-0.833275	0.0185777	0.0139832
VPS26A	-0.754267	-0.687474	0.0381542	0.0487415
VSIG4	-0.909702	-0.658658	0.0836996	0.106073
WAPL	-0.919085	-0.999143	0.0219736	0.0185777
XPO1	-0.811451	-0.712562	0.00719137	0.0109868
YBX1	-1.51498	-1.50675	0.0155813	0.019177
YWHAE	-1.20245	-1.06078	0.0127847	0.0223732
YWHAH	-1.4635	-1.27644	0.0105873	0.0115861
YWHAZ	-0.98617	-0.905449	0.00459449	0.00938873
ZEB2	-1.03379	-1.06705	0.00599281	0.00579305
ZFAND5	-0.854678	-0.755105	0.00679185	0.00838993

## Sheet: HLA-DQ+ MФ
Genes	median Wilcoxon score	mean Wilcoxon score	p-value of median Wilcoxon score	p-value of mean Wilcoxon score
PSAP	-0.756049	-0.706275	0.0407511	0.0679185			Remark
LIPA	-0.760531	-0.638433	0.00339592	0.00599281			negative Wilcoxon score: up in COPD
NCF2	-0.772254	-0.996971	0.0029964	0.00219736			positive Wilcoxon score: down in COPD
CALM1	-0.773975	-0.730409	0.0229724	0.0131842
TPT1	0.793063	0.259043	0.110867	0.347783
RPS6	-0.821186	-0.540306	0.128446	0.15841
MT-ND4	-0.834297	-0.801763	0.0281662	0.0373552
TMSB4X	0.856882	0.780989	0.195965	0.234319
CYBB	-0.866141	-0.761465	0.0597283	0.0487415
ACTR2	-0.875157	-0.81039	0.0159808	0.0127847
CTSC	0.892079	0.930367	0.0019976	0.0019976
HLA-DRA	0.911602	0.932012	0.0896924	0.0831003
TPM4	-0.918058	-0.891701	0.000399521	0.00119856
PSMA7	-0.928302	-0.81377	0.0351578	0.0595286
CTSB	-0.974824	-0.721557	0.029964	0.0411506
HLA-E	0.999608	0.659549	0.0357571	0.0565322
HNRNPA2B1	-1.02251	-0.820605	0.00279664	0.00759089
VIM	-1.10373	-0.988359	0.0699161	0.063324
FN1	-1.21506	-1.12813	0.00159808	0.00499401
FTL	1.21566	1.30379	0.0980823	0.0571314
TPM3	-1.21589	-1.23148	0.000399521	0.000599281
MT-ND2	-1.25921	-1.19836	0.00958849	0.0135837
FBP1	-1.3309	-1.05763	0.0211746	0.0287655
HLA-DQB2	1.37549	1.16193	0.0807032	0.0699161
MT-CO1	-1.52476	-1.6026	0.000599281	0.000799041
MT-CYB	-1.62489	-1.59241	0.00339592	0.00279664
MT-CO3	-1.94156	-1.5951	0.00819017	0.0119856
B2M	2.23022	2.67752	0.00579305	0.00419497

[truncated: 3 more sheets: Monocyte, ILC-like MФ, MФ+ery]
