# Supplementary material for: Alveolar macrophages in early stage COPD show functional deviations with properties of impaired immune activation
Source: Front Immunol. 2022 Jul 28;13:917232. doi: 10.3389/fimmu.2022.917232 (PMC9377018; doi:10.3389/fimmu.2022.917232)
Supplement: Supplementary file 13 [file Table_6.xlsx]

## Sheet: marker-genes_10x-SeqWell-comp.
cluster	cell types (manually annotated based on expressed markers)	genes	avg_logFC	p_val	p_val_adj	pct.1	pct.2
0	Alveolar Macrophage	FABP4	2.24402	0	0	0.787	0.223			REMARK: marker genes were calculated with the 'FindMarker' function of Seurat
0	Alveolar Macrophage	MSR1	2.12233	0	0	0.616	0.147
0	Alveolar Macrophage	MRC1	2.10177	0	0	0.699	0.148
0	Alveolar Macrophage	APOC1	2.07751	0	0	0.651	0.134
0	Alveolar Macrophage	MARCO	1.98676	0	0	0.609	0.134
0	Alveolar Macrophage	GPNMB	1.8711	0	0	0.489	0.084
0	Alveolar Macrophage	FN1	1.85419	0	0	0.37	0.077
0	Alveolar Macrophage	C1QB	1.83504	0	0	0.595	0.106
0	Alveolar Macrophage	C1QA	1.83179	0	0	0.566	0.126
0	Alveolar Macrophage	C1QC	1.80582	0	0	0.482	0.081
0	Alveolar Macrophage	OLR1	1.80581	0	0	0.564	0.1
0	Alveolar Macrophage	FBP1	1.77559	0	0	0.559	0.145
0	Alveolar Macrophage	LGALS3	1.74236	0	0	0.696	0.299
0	Alveolar Macrophage	ALDH2	1.71651	0	0	0.631	0.223
0	Alveolar Macrophage	CTSB	1.69835	0	0	0.664	0.267
0	Alveolar Macrophage	MCEMP1	1.69427	0	0	0.53	0.166
0	Alveolar Macrophage	APOE	1.68781	0	0	0.423	0.069
0	Alveolar Macrophage	HLA-DRA	1.59068	0	0	0.856	0.388
0	Alveolar Macrophage	HLA-DRB1	1.55812	0	0	0.707	0.287
0	Alveolar Macrophage	TFRC	1.55577	0	0	0.451	0.205
7	Airway epithelial cell	MSMB	4.72389	0	0	0.433	0.022
7	Airway epithelial cell	SCGB3A1	4.57841	0	0	0.558	0.04
7	Airway epithelial cell	SCGB1A1	4.21656	2.69082e-301	5.38165e-298	0.458	0.051
7	Airway epithelial cell	BPIFA1	3.55632	3.14456e-136	6.28913e-133	0.184	0.006
7	Airway epithelial cell	SLPI	3.50163	0	0	0.478	0.072
7	Airway epithelial cell	BPIFB1	3.4481	5.95337e-204	1.19067e-200	0.327	0.017
7	Airway epithelial cell	GSTA1	2.58316	0	0	0.383	0.012
7	Airway epithelial cell	TFF3	2.4054	1.18004e-110	2.36007e-107	0.225	0.016
7	Airway epithelial cell	CAPS	2.38815	5.17213e-165	1.03443e-161	0.311	0.063
7	Airway epithelial cell	AGR2	2.18787	0	0	0.252	0.024
7	Airway epithelial cell	SERPINB3	2.16919	6.23115e-207	1.24623e-203	0.191	0.012
7	Airway epithelial cell	PIGR	2.16224	0	0	0.271	0.008
7	Airway epithelial cell	CFAP43	2.15454	0	0	0.249	0.005
7	Airway epithelial cell	TSPAN1	2.07542	0	0	0.244	0.011
7	Airway epithelial cell	LRRIQ1	2.02639	0	0	0.212	0.002
7	Airway epithelial cell	DNAH12	1.88041	0	0	0.208	0.001
7	Airway epithelial cell	CP	1.84457	0	0	0.218	0.014
7	Airway epithelial cell	DNAH5	1.82323	0	0	0.205	0.006
7	Airway epithelial cell	AGR3	1.80963	0	0	0.192	0.006
7	Airway epithelial cell	C11orf88	1.8063	0	0	0.227	0.012
8	proliferating Alveolar Macrophage	CENPF	3.07986	3.70229e-300	7.40459e-297	0.748	0.13
8	proliferating Alveolar Macrophage	TOP2A	2.94191	0	0	0.696	0.042
8	proliferating Alveolar Macrophage	MKI67	2.53865	0	0	0.641	0.032
8	proliferating Alveolar Macrophage	HIST1H4C	2.41525	4.91653e-153	9.83306e-150	0.818	0.34
8	proliferating Alveolar Macrophage	NUSAP1	2.28889	3.28116e-252	6.56231e-249	0.643	0.073
8	proliferating Alveolar Macrophage	ASPM	2.09117	0	0	0.554	0.034
8	proliferating Alveolar Macrophage	STMN1	2.02617	1.34039e-202	2.68077e-199	0.778	0.155
8	proliferating Alveolar Macrophage	CDK1	1.93955	0	0	0.541	0.035
8	proliferating Alveolar Macrophage	SMC4	1.8469	1.98439e-156	3.96878e-153	0.708	0.216
8	proliferating Alveolar Macrophage	TPX2	1.82217	9.86517e-186	1.97303e-182	0.454	0.035
8	proliferating Alveolar Macrophage	CENPE	1.81382	3.97357e-174	7.94714e-171	0.554	0.113
8	proliferating Alveolar Macrophage	ANLN	1.73905	0	0	0.529	0.026
8	proliferating Alveolar Macrophage	PRC1	1.72968	0	0	0.514	0.041
8	proliferating Alveolar Macrophage	HMGB2	1.69595	1.47278e-136	2.94556e-133	0.756	0.302
8	proliferating Alveolar Macrophage	FAM111B	1.66178	0	0	0.514	0.024
8	proliferating Alveolar Macrophage	HIST1H1D	1.6152	5.69472e-101	1.13894e-97	0.576	0.197
8	proliferating Alveolar Macrophage	HIST1H1B	1.60528	6.13681e-180	1.22736e-176	0.451	0.078
8	proliferating Alveolar Macrophage	CENPU	1.57613	3.30417e-166	6.60834e-163	0.561	0.114
8	proliferating Alveolar Macrophage	HMMR	1.57611	1.31857e-189	2.63713e-186	0.431	0.037
8	proliferating Alveolar Macrophage	KIF11	1.51368	1.30396e-273	2.60792e-270	0.504	0.062
2	Monocyte	FCN1	2.61275	0	0	0.684	0.181
2	Monocyte	VCAN	2.33406	0	0	0.655	0.308
2	Monocyte	FGL2	1.9533	0	0	0.672	0.313
2	Monocyte	CD36	1.663	0	0	0.319	0.109
2	Monocyte	AC020656.1	1.58799	0	0	0.736	0.424
2	Monocyte	S100A12	1.57257	0	0	0.315	0.134
2	Monocyte	FAM26F	1.29824	8.24835e-189	1.64967e-185	0.301	0.202
2	Monocyte	CPVL	1.26956	1.63704e-262	3.27409e-259	0.457	0.316
2	Monocyte	S100A9	1.26865	0	0	0.78	0.548
2	Monocyte	CFP	0.998404	2.37193e-154	4.74385e-151	0.163	0.068
2	Monocyte	S100A8	0.992777	0	0	0.785	0.558
2	Monocyte	LGALS2	0.962611	2.37541e-155	4.75081e-152	0.13	0.023
2	Monocyte	FOS	0.914132	7.54603e-113	1.50921e-109	0.365	0.301
2	Monocyte	CYP1B1	0.904162	0	0	0.166	0.036
2	Monocyte	APOBEC3A	0.903862	5.45804e-110	1.09161e-106	0.213	0.12
2	Monocyte	MEF2C	0.897158	9.22974e-20	1.84595e-16	0.169	0.137
2	Monocyte	CSTA	0.892681	6.18383e-197	1.23677e-193	0.457	0.337
2	Monocyte	TMEM176B	0.88172	2.5703e-154	5.14059e-151	0.165	0.069
2	Monocyte	WARS	0.809554	3.55943e-63	7.11885e-60	0.21	0.179
2	Monocyte	LYZ	0.722034	0	0	0.891	0.651
6	Macrophage	FOLR3	1.56604	0	0	0.834	0.086
6	Macrophage	HP	1.18918	0	0	0.584	0.037
6	Macrophage	AC009093.3	1.11617	0	0	0.652	0.088
6	Macrophage	IGFBP2	1.10488	0	0	0.81	0.117
6	Macrophage	MRC1	1.00952	0	0	0.986	0.356
6	Macrophage	FBP1	0.969956	0	0	0.957	0.296
6	Macrophage	ALDH2	0.9514	0	0	0.979	0.373
6	Macrophage	PCOLCE2	0.900196	0	0	0.756	0.125
6	Macrophage	C1QB	0.860541	0	0	0.961	0.287
6	Macrophage	GLDN	0.845922	0	0	0.771	0.114
6	Macrophage	OLR1	0.825435	0	0	0.944	0.271
6	Macrophage	HLA-DRB6	0.824971	0	0	0.86	0.208
6	Macrophage	IGF1	0.814227	0	0	0.601	0.077
6	Macrophage	SCD	0.80792	0	0	0.817	0.184
6	Macrophage	THBS1	0.789976	0	0	0.679	0.132
6	Macrophage	GPD1	0.789224	0	0	0.679	0.084
6	Macrophage	MCEMP1	0.764165	0	0	0.944	0.297
6	Macrophage	FABP4	0.740707	0	0	0.981	0.438
6	Macrophage	ITIH5	0.738525	0	0	0.722	0.113
6	Macrophage	CPE	0.733153	0	0	0.746	0.128
1	T/NK cell	CCL5	1.93424	0	0	0.611	0.111
1	T/NK cell	GNLY	1.6673	0	0	0.392	0.034
1	T/NK cell	GZMA	1.62312	0	0	0.459	0.044
1	T/NK cell	CD2	1.46737	0	0	0.409	0.121
1	T/NK cell	SYNE2	1.44341	0	0	0.651	0.184
1	T/NK cell	IL32	1.43566	0	0	0.441	0.104
1	T/NK cell	KLRB1	1.40246	3.96856e-32	7.93713e-29	0.275	0.025
1	T/NK cell	NKG7	1.36912	0	0	0.361	0.033
1	T/NK cell	AC245427.1	1.34602	6.55672e-16	1.31134e-12	0.282	0.023
1	T/NK cell	KLRD1	1.33544	0	0	0.37	0.047
1	T/NK cell	TRBC2	1.26958	9.72339e-196	1.94468e-192	0.348	0.039
1	T/NK cell	TRDC	1.14753	0	0	0.306	0.033
1	T/NK cell	GZMB	1.11194	2.04124e-227	4.08249e-224	0.221	0.017
1	T/NK cell	FGFBP2	1.07157	0	0	0.302	0.01
1	T/NK cell	PRF1	1.02757	4.66005e-38	9.3201e-35	0.245	0.019
1	T/NK cell	CST7	0.944382	0	0	0.334	0.035
1	T/NK cell	IL7R	0.908101	1.37873e-116	2.75746e-113	0.462	0.278
1	T/NK cell	GZMH	0.849553	3.18962e-124	6.37925e-121	0.151	0.008
1	T/NK cell	RPL41	0.809072	0	0	0.754	0.482
1	T/NK cell	HOPX	0.799612	9.7257e-174	1.94514e-170	0.281	0.046
3	Neutrophil	CXCL8	3.56519	1.27434e-165	2.54868e-162	0.407	0.334
3	Neutrophil	MXD1	2.6699	0	0	0.475	0.319
3	Neutrophil	SOD2	2.52506	0	0	0.607	0.348
3	Neutrophil	G0S2	2.21709	6.15825e-47	1.23165e-43	0.239	0.205
3	Neutrophil	BASP1	2.11683	5.15556e-64	1.03111e-60	0.241	0.201
3	Neutrophil	S100A8	2.11147	0	0	0.884	0.551
3	Neutrophil	FFAR2	2.04669	2.12006e-10	4.24012e-07	0.185	0.193
3	Neutrophil	PROK2	2.02685	5.72159e-46	1.14432e-42	0.18	0.135
3	Neutrophil	TNFAIP6	2.02405	5.96243e-44	1.19249e-40	0.171	0.141
3	Neutrophil	S100P	1.91995	9.36805e-45	1.87361e-41	0.191	0.179
3	Neutrophil	STEAP4	1.89393	1.41891e-11	2.83781e-08	0.171	0.161
3	Neutrophil	IL1R2	1.7687	1.81037e-16	3.62074e-13	0.147	0.129
3	Neutrophil	S100A9	1.74719	0	0	0.822	0.548
3	Neutrophil	MARCKS	1.71623	1.64116e-08	3.28231e-05	0.172	0.193
3	Neutrophil	SAT1	1.6186	0	0	0.639	0.507
3	Neutrophil	HCAR3	1.59068	1.12002e-67	2.24004e-64	0.116	0.089
3	Neutrophil	IFIT2	1.5537	3.38087e-07	0.000676173	0.243	0.361
3	Neutrophil	IL1B	1.49061	2.31079e-15	4.62157e-12	0.111	0.124
3	Neutrophil	HIST1H2AC	1.40787	5.7379e-25	1.14758e-21	0.115	0.143
3	Neutrophil	PTGS2	1.37916	4.46778e-15	8.93557e-12	0.11	0.116
4	Erythrocyte	HBB	4.13852	0	0	0.79	0.086
4	Erythrocyte	HBA2	3.82964	0	0	0.601	0.088
4	Erythrocyte	HBA1	3.31326	0	0	0.393	0.043
4	Erythrocyte	TRBC2	0.794853	2.97656e-14	5.95313e-11	0.143	0.107
4	Erythrocyte	TRDC	0.651044	4.18189e-09	8.36379e-06	0.112	0.094
4	Erythrocyte	CCL5	0.585891	1.30065e-12	2.60129e-09	0.233	0.224
4	Erythrocyte	LTB	0.552833	1.11953e-12	2.23907e-09	0.139	0.161
4	Erythrocyte	FCN1	0.546226	2.38558e-09	4.77117e-06	0.243	0.241
4	Erythrocyte	NKG7	0.508603	5.52921e-35	1.10584e-31	0.137	0.106
4	Erythrocyte	GNLY	0.504267	8.92341e-24	1.78468e-20	0.145	0.113
4	Erythrocyte	S100A9	0.477912	3.59674e-48	7.19348e-45	0.605	0.575
4	Erythrocyte	GZMA	0.436799	1.02214e-08	2.04428e-05	0.154	0.137
5	B cell	IGKC	3.45848	0	0	0.454	0.027
5	B cell	IGHM	3.23412	0	0	0.514	0.022
5	B cell	IGLC2	2.99886	3.99637e-69	7.99274e-66	0.249	0.013
5	B cell	MS4A1	2.93914	0	0	0.546	0.04
5	B cell	JCHAIN	2.89538	2.03986e-241	4.07971e-238	0.339	0.026
5	B cell	BANK1	2.06395	0	0	0.395	0.078
5	B cell	IGHD	1.54969	0	0	0.274	0.011
5	B cell	IGHG3	1.42597	1.77666e-39	3.55333e-36	0.177	0.004
5	B cell	IGKV4-1	1.39061	0	0	0.289	0.009
5	B cell	BIRC3	1.30874	2.44262e-130	4.88524e-127	0.396	0.18
5	B cell	MEF2C	1.20509	2.17357e-16	4.34714e-13	0.263	0.136
5	B cell	LTB	1.14726	1.02992e-162	2.05984e-159	0.415	0.15
5	B cell	CD79B	1.06983	7.9976e-109	1.59952e-105	0.248	0.024
5	B cell	CD79A	1.06672	9.06191e-280	1.81238e-276	0.261	0.007
5	B cell	TCL1A	1.0248	4.46089e-11	8.92179e-08	0.148	0.002
5	B cell	IRF8	0.948563	4.48632e-08	8.97263e-05	0.263	0.173
5	B cell	IGHV3-23	0.945062	0	0	0.318	0.001
5	B cell	LINC00926	0.898509	2.37753e-16	4.75506e-13	0.171	0.01
5	B cell	IGLL5	0.891101	7.30438e-130	1.46088e-126	0.194	0.007
5	B cell	IGLV2-11	0.889499	0	0	0.177	0.009
9	Platelet	TUBB1	4.69456	0	0	0.91	0.011
9	Platelet	PPBP	3.92945	2.24467e-262	4.48935e-259	0.943	0.062
9	Platelet	CAVIN2	3.60543	0	0	0.812	0.022
9	Platelet	RGS18	3.56022	4.17159e-119	8.34318e-116	0.824	0.273
9	Platelet	PF4	3.33266	0	0	0.865	0.01
9	Platelet	C2orf88	3.26205	0	0	0.804	0.011
9	Platelet	GNG11	3.01198	5.95576e-218	1.19115e-214	0.78	0.053
9	Platelet	RAB27B	2.94296	0	0	0.767	0.027
9	Platelet	TSC22D1	2.78071	4.24685e-20	8.4937e-17	0.51	0.068
9	Platelet	CLU	2.5882	1.50234e-44	3.00469e-41	0.535	0.032
9	Platelet	NRGN	2.50686	1.26519e-92	2.53038e-89	0.673	0.041
9	Platelet	HEMGN	2.46811	0	0	0.735	0.026
9	Platelet	HIST1H2AC	2.38981	5.52661e-127	1.10532e-123	0.767	0.137
9	Platelet	ACRBP	2.31897	1.04455e-110	2.08909e-107	0.608	0.029
9	Platelet	NEXN	2.08683	4.59179e-30	9.18358e-27	0.253	0.107
9	Platelet	HRAT92	2.08345	3.90989e-252	7.81978e-249	0.273	0.001
9	Platelet	SPARC	2.07748	6.8442e-08	0.000136884	0.331	0.101
9	Platelet	GP9	2.06857	4.96989e-246	9.93978e-243	0.478	0.003
9	Platelet	CMTM5	2.05123	4.97514e-49	9.95027e-46	0.327	0.001
9	Platelet	CLEC1B	2.03337	3.17808e-110	6.35615e-107	0.233	0.025

## Sheet: marker-genes_BALF
cluster	cell types (predicted by classifier)	genes	avg_logFC	p_val	p_val_adj	pct.1	pct.2
4	Macrophage	VSIG4	0.417351	0	0	0.816	0.545			REMARK: marker genes were calculated with the 'FindMarker' function of Seurat
4	Macrophage	GRN	0.401991	0	0	0.923	0.716
4	Macrophage	C1QC	0.400302	0	0	0.942	0.761
4	Macrophage	FBP1	0.377031	0	0	0.974	0.834
4	Macrophage	FCGR3A	0.355756	0	0	0.918	0.757
4	Macrophage	SERPINA1	0.352317	0	0	0.858	0.596
4	Macrophage	C1QB	0.347117	0	0	0.962	0.81
4	Macrophage	SERPING1	0.345208	0	0	0.758	0.627
4	Macrophage	C1QA	0.343686	0	0	0.968	0.826
4	Macrophage	ALDH2	0.340022	0	0	0.947	0.775
4	Macrophage	FN1	0.331921	0	0	0.968	0.848
4	Macrophage	LIPA	0.324576	0	0	0.875	0.705
4	Macrophage	CD68	0.32374	0	0	0.774	0.596
4	Macrophage	PLBD1	0.32021	0	0	0.844	0.668
4	Macrophage	CTSD	0.299744	0	0	0.915	0.702
4	Macrophage	HSPB1	0.299071	0	0	0.81	0.666
4	Macrophage	FCGRT	0.29245	0	0	0.781	0.642
4	Macrophage	AC026369.3	0.286785	0	0	0.833	0.709
4	Macrophage	MS4A4A	0.279388	0	0	0.757	0.602
4	Macrophage	AC009093.3	0.274408	0	0	0.737	0.56
1	Alveolar Macrophage	NEAT1	1.49387	0	0	0.783	0.62
1	Alveolar Macrophage	DST	1.45998	0	0	0.81	0.671
1	Alveolar Macrophage	FMNL2	1.17151	0	0	0.706	0.635
1	Alveolar Macrophage	AHI1	0.770154	1.79974e-143	3.59948e-140	0.616	0.552
1	Alveolar Macrophage	CEP290	0.763064	3.17934e-32	6.35868e-29	0.552	0.563
1	Alveolar Macrophage	GOLM1	0.741224	2.32027e-128	4.64053e-125	0.648	0.593
1	Alveolar Macrophage	CCDC18	0.692825	7.18583e-216	1.43717e-212	0.65	0.57
1	Alveolar Macrophage	FHAD1	0.660609	7.07703e-155	1.41541e-151	0.637	0.631
1	Alveolar Macrophage	INHBA	0.65587	5.43774e-86	1.08755e-82	0.575	0.475
1	Alveolar Macrophage	AC245060.5	0.651524	1.17468e-123	2.34935e-120	0.603	0.596
1	Alveolar Macrophage	ANKRD36C	0.644375	7.12329e-272	1.42466e-268	0.662	0.581
1	Alveolar Macrophage	ANKRD36	0.639941	2.03219e-07	0.000406439	0.494	0.525
1	Alveolar Macrophage	MYOF	0.624382	5.01698e-14	1.0034e-10	0.544	0.54
1	Alveolar Macrophage	AC009951.1	0.607684	2.271e-307	4.542e-304	0.628	0.535
1	Alveolar Macrophage	PIBF1	0.602798	5.98424e-54	1.19685e-50	0.588	0.56
1	Alveolar Macrophage	CEP152	0.598681	1.28517e-155	2.57034e-152	0.581	0.481
1	Alveolar Macrophage	UACA	0.578627	2.12621e-51	4.25242e-48	0.573	0.55
1	Alveolar Macrophage	KIF16B	0.549961	2.52781e-72	5.05562e-69	0.59	0.537
1	Alveolar Macrophage	MACC1	0.5251	5.63807e-13	1.12761e-09	0.518	0.486
1	Alveolar Macrophage	ARHGEF28	0.507044	9.99104e-56	1.99821e-52	0.58	0.525
0	Alveolar Macrophage	FABP4	0.481447	1.97202e-60	3.94404e-57	0.795	0.92
0	Alveolar Macrophage	MCEMP1	0.390888	1.00446e-187	2.00891e-184	0.608	0.798
0	Alveolar Macrophage	LYZ	0.373777	4.94528e-74	9.89055e-71	0.838	0.942
0	Alveolar Macrophage	MARCO	0.341035	4.76309e-36	9.52617e-33	0.762	0.92
0	Alveolar Macrophage	IFI27	0.338926	1.45803e-242	2.91607e-239	0.541	0.753
0	Alveolar Macrophage	MSR1	0.2982	5.77132e-122	1.15426e-118	0.698	0.879
0	Alveolar Macrophage	RETN	0.293763	4.34655e-269	8.6931e-266	0.499	0.681
0	Alveolar Macrophage	APOC1	0.287184	2.3525e-109	4.70499e-106	0.658	0.862
0	Alveolar Macrophage	NUPR1	0.279525	0	0	0.528	0.736
0	Alveolar Macrophage	HLA-DRA	0.256846	9.8007e-22	1.96014e-18	0.881	0.963
0	Alveolar Macrophage	HNMT	0.252823	1.26281e-296	2.52562e-293	0.482	0.67
0	Alveolar Macrophage	C1QA	0.252378	2.46861e-104	4.93721e-101	0.723	0.894
0	Alveolar Macrophage	CSTB	0.244856	0	0	0.536	0.753
0	Alveolar Macrophage	NPC2	0.243403	0	0	0.497	0.738
0	Alveolar Macrophage	C1QB	0.241831	1.57661e-145	3.15322e-142	0.701	0.883
0	Alveolar Macrophage	FBP1	0.241584	8.10855e-81	1.62171e-77	0.738	0.899
0	Alveolar Macrophage	PPBP	0.240487	7.95105e-18	1.59021e-14	0.616	0.754
0	Alveolar Macrophage	LPL	0.236826	0	0	0.497	0.74
0	Alveolar Macrophage	GCHFR	0.234634	0	0	0.581	0.805
0	Alveolar Macrophage	AC026369.3	0.23084	0	0	0.571	0.794
12	Mast cell	TPSB2	3.8484	1.21394e-271	2.42789e-268	0.936	0.463
12	Mast cell	CPA3	3.6662	3.81836e-286	7.63672e-283	0.938	0.434
12	Mast cell	HPGD	2.78484	7.35902e-130	1.4718e-126	0.875	0.614
12	Mast cell	GATA2	2.43078	1.10879e-196	2.21758e-193	0.85	0.395
12	Mast cell	MS4A2	2.25416	2.26799e-192	4.53599e-189	0.847	0.396
12	Mast cell	RGS13	2.20797	7.92135e-235	1.58427e-231	0.881	0.396
12	Mast cell	RAB27B	2.10583	5.26344e-219	1.05269e-215	0.867	0.403
12	Mast cell	SLC18A2	2.08189	3.7374e-157	7.47481e-154	0.809	0.391
12	Mast cell	HDC	2.03225	1.49119e-224	2.98239e-221	0.875	0.4
12	Mast cell	TPSD1	1.99045	2.12179e-271	4.24358e-268	0.93	0.581
12	Mast cell	LTC4S	1.96325	4.15686e-196	8.31373e-193	0.856	0.338
12	Mast cell	HPGDS	1.94777	3.06751e-84	6.13503e-81	0.786	0.651
12	Mast cell	KIT	1.91567	2.53666e-119	5.07331e-116	0.754	0.309
12	Mast cell	TPSAB1	1.82294	2.18389e-219	4.36778e-216	0.873	0.379
12	Mast cell	IL1RL1	1.71695	3.29554e-127	6.59108e-124	0.759	0.287
12	Mast cell	CALB2	1.64993	3.45098e-230	6.90196e-227	0.871	0.407
12	Mast cell	CAVIN1	1.62728	1.05879e-151	2.11759e-148	0.807	0.419
12	Mast cell	SAMSN1	1.56679	1.21948e-67	2.43897e-64	0.767	0.537
12	Mast cell	CLU	1.38481	2.66063e-62	5.32127e-59	0.701	0.442
12	Mast cell	VWA5A	1.37411	2.50577e-40	5.01154e-37	0.633	0.332
8	Monocyte-derived Macrophage	EMP1	1.63219	0	0	0.799	0.53
8	Monocyte-derived Macrophage	CCL2	1.46651	0	0	0.702	0.466
8	Monocyte-derived Macrophage	SPP1	0.943501	2.21734e-302	4.43468e-299	0.675	0.445
8	Monocyte-derived Macrophage	VCAN	0.87412	0	0	0.807	0.621
8	Monocyte-derived Macrophage	CLEC5A	0.809568	5.34104e-284	1.06821e-280	0.685	0.529
8	Monocyte-derived Macrophage	C15orf48	0.777108	0	0	0.798	0.558
8	Monocyte-derived Macrophage	FCN1	0.776457	0	0	0.742	0.485
8	Monocyte-derived Macrophage	CTSB	0.620703	0	0	0.934	0.75
8	Monocyte-derived Macrophage	TIMP1	0.596164	1.11813e-109	2.23625e-106	0.665	0.568
8	Monocyte-derived Macrophage	LMNA	0.577704	0	0	0.857	0.667
8	Monocyte-derived Macrophage	MAFB	0.564162	0	0	0.761	0.582
8	Monocyte-derived Macrophage	MS4A6A	0.548304	0	0	0.797	0.597
8	Monocyte-derived Macrophage	LGMN	0.532442	0	0	0.825	0.675
8	Monocyte-derived Macrophage	LIMS1	0.531666	0	0	0.757	0.441
8	Monocyte-derived Macrophage	FGL2	0.530445	0	0	0.738	0.514
8	Monocyte-derived Macrophage	CD84	0.52559	0	0	0.78	0.556
8	Monocyte-derived Macrophage	ALCAM	0.494973	0	0	0.826	0.617
8	Monocyte-derived Macrophage	PEA15	0.492436	0	0	0.733	0.503
8	Monocyte-derived Macrophage	SGK1	0.461996	5.97619e-212	1.19524e-208	0.66	0.455
8	Monocyte-derived Macrophage	PLA2G7	0.455563	6.9145e-117	1.3829e-113	0.544	0.28
17	Airway epithelial cell	SCGB3A1	4.71377	0	0	0.825	0.649
17	Airway epithelial cell	MSMB	4.36597	0	0	0.836	0.621
17	Airway epithelial cell	SCGB1A1	4.05943	3.01459e-281	6.02917e-278	0.792	0.612
17	Airway epithelial cell	SLPI	3.48924	1.7708e-270	3.54159e-267	0.784	0.589
17	Airway epithelial cell	BPIFB1	3.37537	5.26419e-212	1.05284e-208	0.717	0.537
17	Airway epithelial cell	WFDC2	2.8438	6.49716e-198	1.29943e-194	0.698	0.542
17	Airway epithelial cell	GSTA1	2.83874	1.66011e-179	3.32022e-176	0.702	0.565
17	Airway epithelial cell	SERPINB3	2.62201	1.29526e-94	2.59052e-91	0.626	0.573
17	Airway epithelial cell	AGR2	2.39027	1.12839e-130	2.25678e-127	0.676	0.615
17	Airway epithelial cell	BPIFA1	2.32366	7.89048e-110	1.5781e-106	0.617	0.528
17	Airway epithelial cell	KRT19	2.25384	1.07012e-139	2.14024e-136	0.686	0.607
17	Airway epithelial cell	TFF3	1.99186	1.11083e-107	2.22165e-104	0.617	0.519
17	Airway epithelial cell	PIGR	1.91965	1.69208e-73	3.38416e-70	0.553	0.451
17	Airway epithelial cell	CP	1.6739	2.08394e-139	4.16788e-136	0.644	0.536
17	Airway epithelial cell	NTS	1.58776	2.41561e-83	4.83122e-80	0.604	0.599
17	Airway epithelial cell	CXCL17	1.55174	1.1431e-118	2.28619e-115	0.627	0.528
17	Airway epithelial cell	CHST9	1.52788	1.22238e-68	2.44477e-65	0.631	0.621
17	Airway epithelial cell	PRSS23	1.48377	7.40324e-102	1.48065e-98	0.62	0.553
17	Airway epithelial cell	TSPAN8	1.42305	1.68549e-109	3.37098e-106	0.639	0.586
17	Airway epithelial cell	DNAH12	1.3642	3.97547e-06	0.00795094	0.437	0.469
3	Macrophage	GRN	0.75976	0	0	0.999	0.716
3	Macrophage	C1QC	0.71471	0	0	0.996	0.762
3	Macrophage	LIPA	0.677332	0	0	0.982	0.703
3	Macrophage	C1QB	0.653219	0	0	0.999	0.812
3	Macrophage	ALDH2	0.632577	0	0	1	0.776
3	Macrophage	C1QA	0.632306	0	0	1	0.827
3	Macrophage	SERPINA1	0.622133	0	0	0.988	0.595
3	Macrophage	CTSD	0.60346	0	0	0.996	0.702
3	Macrophage	VSIG4	0.580577	0	0	0.969	0.542
3	Macrophage	SERPING1	0.561732	0	0	0.949	0.618
3	Macrophage	PLBD1	0.561241	0	0	0.982	0.663
3	Macrophage	FBP1	0.560686	0	0	0.999	0.835
3	Macrophage	CTSC	0.544087	0	0	0.996	0.688
3	Macrophage	FCGR3A	0.543496	0	0	0.994	0.756
3	Macrophage	CD74	0.533705	0	0	1	0.847
3	Macrophage	TYROBP	0.526768	0	0	1	0.803
3	Macrophage	ALOX5AP	0.525812	0	0	0.984	0.601
3	Macrophage	LGALS3	0.523884	0	0	1	0.865
3	Macrophage	HLA-DPA1	0.522092	0	0	0.999	0.794
3	Macrophage	PSAP	0.513732	0	0	1	0.804
7	Macrophage	HIST1H4C	2.46227	3.30624e-167	6.61248e-164	0.708	0.591
7	Macrophage	TOP2A	2.45454	3.58871e-133	7.17742e-130	0.634	0.539
7	Macrophage	CENPF	2.28676	6.19126e-56	1.23825e-52	0.585	0.62
7	Macrophage	NUSAP1	2.19254	8.22488e-62	1.64498e-58	0.567	0.547
7	Macrophage	ASPM	2.08475	8.77085e-98	1.75417e-94	0.617	0.623
7	Macrophage	HIST1H1B	1.99415	7.51147e-74	1.50229e-70	0.524	0.416
7	Macrophage	STMN1	1.9409	2.1865e-108	4.37301e-105	0.648	0.592
7	Macrophage	MKI67	1.90704	1.19192e-73	2.38384e-70	0.526	0.398
7	Macrophage	HMMR	1.90571	5.43871e-123	1.08774e-119	0.61	0.533
7	Macrophage	HIST1H1D	1.8558	1.60598e-57	3.21195e-54	0.555	0.517
7	Macrophage	HMGB2	1.82238	1.21967e-86	2.43934e-83	0.598	0.502
7	Macrophage	TPX2	1.74138	2.18817e-46	4.37634e-43	0.524	0.501
7	Macrophage	H2AFZ	1.72504	1.23954e-152	2.47908e-149	0.71	0.574
7	Macrophage	KNL1	1.62552	1.30871e-98	2.61741e-95	0.54	0.39
7	Macrophage	SMC4	1.60691	2.07434e-79	4.14868e-76	0.556	0.444
7	Macrophage	HIST1H1C	1.56196	2.9792e-60	5.95841e-57	0.523	0.45
7	Macrophage	CDK1	1.55527	3.44225e-07	0.00068845	0.5	0.657
7	Macrophage	HIST1H1E	1.53257	4.11694e-60	8.23388e-57	0.579	0.5
7	Macrophage	HIST1H2AJ	1.53103	1.33217e-78	2.66434e-75	0.499	0.353
7	Macrophage	PRC1	1.51603	2.84875e-26	5.69749e-23	0.507	0.556
11	Dendritic cell	CCL17	2.3168	0	0	0.839	0.523
11	Dendritic cell	WFDC21P	1.76949	2.68247e-231	5.36495e-228	0.824	0.66
11	Dendritic cell	FGL2	1.31728	5.46371e-161	1.09274e-157	0.747	0.521
11	Dendritic cell	FCER1A	1.28061	0	0	0.839	0.622
11	Dendritic cell	GPR183	1.26452	2.68215e-259	5.36431e-256	0.77	0.375
11	Dendritic cell	S100B	1.14105	1.00665e-64	2.0133e-61	0.613	0.45
11	Dendritic cell	NAPSB	1.09097	4.25569e-154	8.51138e-151	0.773	0.554
11	Dendritic cell	CD1E	1.08764	0	0	0.798	0.416
11	Dendritic cell	CD1C	1.0461	2.99953e-260	5.99906e-257	0.738	0.251
11	Dendritic cell	PEA15	0.976242	7.37135e-188	1.47427e-184	0.776	0.509
11	Dendritic cell	HLA-DPB1	0.975988	9.85743e-201	1.97149e-197	0.934	0.789
11	Dendritic cell	PKIB	0.955132	3.67722e-248	7.35444e-245	0.784	0.576
11	Dendritic cell	HLA-DQB1	0.954252	4.03836e-142	8.07673e-139	0.864	0.717
11	Dendritic cell	CST3	0.951611	3.07219e-151	6.14438e-148	0.841	0.624
11	Dendritic cell	HLA-DPA1	0.929646	7.72447e-182	1.54489e-178	0.933	0.804
11	Dendritic cell	C15orf48	0.867857	1.94514e-157	3.89028e-154	0.775	0.566
11	Dendritic cell	HLA-DQA1	0.833452	5.69415e-153	1.13883e-149	0.877	0.714
11	Dendritic cell	PTPRE	0.818323	3.63495e-39	7.2699e-36	0.59	0.398
11	Dendritic cell	CST7	0.732719	4.2963e-205	8.5926e-202	0.709	0.301
11	Dendritic cell	MEF2C	0.712247	7.82632e-207	1.56526e-203	0.754	0.459
5	Macrophage	C1QA	0.425758	1.91765e-206	3.83529e-203	0.831	0.839
5	Macrophage	IFI27	0.419813	1.32502e-09	2.65004e-06	0.601	0.696
5	Macrophage	VSIG4	0.418445	5.11808e-17	1.02362e-13	0.542	0.572
5	Macrophage	APOE	0.389776	9.84227e-19	1.96845e-15	0.662	0.751
5	Macrophage	C1QC	0.386848	8.03935e-69	1.60787e-65	0.731	0.784
5	Macrophage	FABP4	0.38548	1.77247e-258	3.54495e-255	0.881	0.878
5	Macrophage	APOC1	0.373117	3.58812e-139	7.17623e-136	0.787	0.795
5	Macrophage	LIPA	0.356668	2.99446e-12	5.98892e-09	0.652	0.73
5	Macrophage	C1QB	0.349814	5.13442e-141	1.02688e-137	0.799	0.827
5	Macrophage	MS4A4A	0.347993	9.19736e-32	1.83947e-28	0.487	0.636
5	Macrophage	SERPINA1	0.347071	1.65052e-13	3.30103e-10	0.574	0.625
5	Macrophage	FCGR3A	0.344358	4.39127e-32	8.78254e-29	0.713	0.78
5	Macrophage	SCD	0.332533	1.04382e-22	2.08763e-19	0.467	0.599
5	Macrophage	TREM1	0.33035	1.10616e-28	2.21232e-25	0.526	0.662
5	Macrophage	CSTA	0.323871	4.89779e-13	9.79558e-10	0.568	0.688
5	Macrophage	MSR1	0.321489	5.2557e-105	1.05114e-101	0.791	0.824
5	Macrophage	CD68	0.319646	5.95452e-09	1.1909e-05	0.51	0.627
5	Macrophage	CTSD	0.316325	9.03803e-35	1.80761e-31	0.679	0.726
5	Macrophage	ACO1	0.312314	2.26124e-09	4.52248e-06	0.537	0.646
5	Macrophage	ALDH2	0.307149	1.45739e-71	2.91478e-68	0.75	0.796
13	Mature Neutrophil	CXCL8	3.60336	0	0	0.854	0.348
13	Mature Neutrophil	RGS2	3.0056	0	0	0.861	0.352
13	Mature Neutrophil	FCGR3B	2.96139	0	0	0.833	0.539
13	Mature Neutrophil	S100A8	2.87132	0	0	0.948	0.702
13	Mature Neutrophil	G0S2	2.75718	0	0	0.812	0.329
13	Mature Neutrophil	SOD2	2.42795	0	0	0.845	0.572
13	Mature Neutrophil	SLC25A37	2.37609	0	0	0.83	0.385
13	Mature Neutrophil	FOS	2.13243	0	0	0.826	0.356
13	Mature Neutrophil	IFITM2	1.96846	6.98865e-227	1.39773e-223	0.726	0.401
13	Mature Neutrophil	TMEM154	1.95918	0	0	0.842	0.353
13	Mature Neutrophil	IL1RN	1.90147	1.91363e-295	3.82726e-292	0.809	0.5
13	Mature Neutrophil	SRGN	1.73768	0	0	0.911	0.7
13	Mature Neutrophil	P2RY13	1.71482	0	0	0.823	0.48
13	Mature Neutrophil	S100A9	1.70482	0	0	0.859	0.62
13	Mature Neutrophil	DUSP1	1.62998	4.76951e-221	9.53901e-218	0.741	0.383
13	Mature Neutrophil	TNFRSF10C	1.62089	0	0	0.747	0.301
13	Mature Neutrophil	STEAP4	1.53477	6.13182e-237	1.22636e-233	0.723	0.4
13	Mature Neutrophil	MNDA	1.47077	1.20408e-211	2.40815e-208	0.872	0.702
13	Mature Neutrophil	CXCR2	1.45707	2.63906e-77	5.27812e-74	0.612	0.376
13	Mature Neutrophil	FPR2	1.45656	0	0	0.783	0.477
14	Mature Eosinophil	GAPT	2.21544	2.01585e-99	4.03169e-96	0.704	0.431
14	Mature Eosinophil	CLC	1.87077	9.67274e-66	1.93455e-62	0.607	0.197
14	Mature Eosinophil	TMEM154	1.7809	6.74012e-76	1.34802e-72	0.658	0.361
14	Mature Eosinophil	SYNE1	1.47648	3.42522e-28	6.85044e-25	0.584	0.395
14	Mature Eosinophil	CD24	1.30052	8.16109e-27	1.63222e-23	0.554	0.26
14	Mature Eosinophil	VSTM1	1.29556	4.9586e-28	9.91719e-25	0.545	0.19
14	Mature Eosinophil	ACSM3	1.01747	4.7999e-207	9.59981e-204	0.814	0.494
14	Mature Eosinophil	SAMSN1	0.956142	9.77832e-10	1.95566e-06	0.594	0.538
14	Mature Eosinophil	CORO1A	0.927376	6.60988e-48	1.32198e-44	0.625	0.378
14	Mature Eosinophil	P2RY14	0.858809	9.30066e-14	1.86013e-10	0.385	0.367
14	Mature Eosinophil	CCL4	0.794029	4.7679e-44	9.53581e-41	0.674	0.531
14	Mature Eosinophil	HIST1H1C	0.78584	9.0309e-176	1.80618e-172	0.788	0.446
14	Mature Eosinophil	SQLE	0.765185	4.98248e-224	9.96496e-221	0.869	0.577
14	Mature Eosinophil	SGK1	0.75135	3.80913e-09	7.61826e-06	0.567	0.464
14	Mature Eosinophil	SVIP	0.742244	4.63895e-06	0.0092779	0.405	0.343
14	Mature Eosinophil	FGL2	0.739571	7.22787e-21	1.44557e-17	0.641	0.523
14	Mature Eosinophil	DUSP6	0.731384	8.04436e-39	1.60887e-35	0.68	0.491
14	Mature Eosinophil	TRAF3IP3	0.726	9.08544e-171	1.81709e-167	0.727	0.251
14	Mature Eosinophil	IL1RL1	0.6692	3.62793e-56	7.25587e-53	0.296	0.291
14	Mature Eosinophil	EMB	0.665394	2.72718e-14	5.45436e-11	0.571	0.398
15	T cell tissue resident	CCL5	2.4788	0	0	0.876	0.378
15	T cell tissue resident	CD2	2.1035	0	0	0.776	0.296
15	T cell tissue resident	CD3D	1.93118	0	0	0.79	0.343
15	T cell tissue resident	IL32	1.86881	0	0	0.753	0.252
15	T cell tissue resident	TRBC2	1.81947	0	0	0.868	0.244
15	T cell tissue resident	SYNE2	1.5233	0	0	0.751	0.411
15	T cell tissue resident	CD96	1.49659	0	0	0.653	0.222
15	T cell tissue resident	EMB	1.47677	0	0	0.817	0.372
15	T cell tissue resident	GZMA	1.41223	1.05376e-16	2.10751e-13	0.513	0.258
15	T cell tissue resident	CD3G	1.4034	1.49433e-94	2.98866e-91	0.568	0.228
15	T cell tissue resident	STK17A	1.36647	0	0	0.79	0.459
15	T cell tissue resident	GNLY	1.35694	0	0	0.759	0.22
15	T cell tissue resident	HOPX	1.34573	0	0	0.814	0.286
15	T cell tissue resident	ETS1	1.31418	0	0	0.693	0.231
15	T cell tissue resident	LTB	1.28033	0	0	0.806	0.357
15	T cell tissue resident	GIMAP7	1.24564	0	0	0.708	0.428
15	T cell tissue resident	ITGA1	1.2238	0	0	0.926	0.457
15	T cell tissue resident	SLC38A1	1.18232	0	0	0.717	0.214
15	T cell tissue resident	CD8A	1.15657	2.03588e-120	4.07176e-117	0.57	0.147
15	T cell tissue resident	KLRC1	1.12577	0	0	0.933	0.494
16	T cell tissue resident	SYNE2	1.13399	3.57788e-43	7.15576e-40	0.576	0.424
16	T cell tissue resident	EMB	0.91485	1.45775e-82	2.9155e-79	0.604	0.389
16	T cell tissue resident	LTB	0.846784	5.49853e-12	1.09971e-08	0.449	0.381
16	T cell tissue resident	CAPS	0.829513	0	0	0.919	0.54
16	T cell tissue resident	CD3D	0.790593	1.46952e-46	2.93904e-43	0.399	0.37
16	T cell tissue resident	IL32	0.768548	2.26908e-32	4.53816e-29	0.386	0.278
16	T cell tissue resident	CCL5	0.711489	2.9931e-12	5.98619e-09	0.528	0.403
16	T cell tissue resident	STK17A	0.694623	4.16504e-73	8.33008e-70	0.426	0.483
16	T cell tissue resident	CD3G	0.691253	8.5247e-278	1.70494e-274	0.238	0.25
16	T cell tissue resident	ETS1	0.665579	2.78166e-79	5.56332e-76	0.559	0.243
16	T cell tissue resident	CD69	0.6542	6.51849e-163	1.3037e-159	0.301	0.309
16	T cell tissue resident	CD96	0.635724	4.21345e-114	8.4269e-111	0.313	0.246
16	T cell tissue resident	CD2	0.611836	3.3588e-75	6.7176e-72	0.358	0.324
16	T cell tissue resident	C12orf75	0.585216	0	0	0.814	0.433
16	T cell tissue resident	SYNE1	0.584162	1.99294e-238	3.98589e-235	0.691	0.381
16	T cell tissue resident	CORO1A	0.574455	1.48804e-21	2.97608e-18	0.429	0.378
16	T cell tissue resident	DPP4	0.574396	6.15912e-245	1.23182e-241	0.232	0.219
16	T cell tissue resident	GSTA1	0.567749	0	0	0.925	0.546
16	T cell tissue resident	IGKC	0.564864	0	0	0.716	0.322
16	T cell tissue resident	TRBC2	0.563923	2.50652e-182	5.01304e-179	0.625	0.263
2	Alveolar Macrophage	HBB	4.33938	3.5729e-73	7.1458e-70	0.807	0.318
2	Alveolar Macrophage	HBA2	3.77789	4.48407e-98	8.96814e-95	0.856	0.243
2	Alveolar Macrophage	HBA1	3.41845	3.91344e-68	7.82688e-65	0.789	0.28
2	Alveolar Macrophage	HAUS2	1.00217	2.6503e-20	5.30059e-17	0.763	0.521
2	Alveolar Macrophage	ALDH2	0.906962	1.85949e-12	3.71898e-09	0.926	0.789
2	Alveolar Macrophage	TPSAB1	0.707868	2.61493e-19	5.22987e-16	0.293	0.384
2	Alveolar Macrophage	DUSP1	0.69547	1.6259e-08	3.2518e-05	0.637	0.391
2	Alveolar Macrophage	WBP4	0.670703	2.63352e-27	5.26705e-24	0.774	0.48
2	Alveolar Macrophage	AC020656.1	0.665444	9.53354e-46	1.90671e-42	0.819	0.347
2	Alveolar Macrophage	MSR1	0.63981	1.03365e-08	2.0673e-05	0.944	0.819
2	Alveolar Macrophage	SGMS2	0.629628	1.66443e-14	3.32886e-11	0.8	0.596
2	Alveolar Macrophage	UPF3B	0.621391	2.91424e-22	5.82847e-19	0.756	0.541
2	Alveolar Macrophage	TCEAL3	0.619422	5.1628e-13	1.03256e-09	0.737	0.567
2	Alveolar Macrophage	HLA-DQB2	0.610188	1.17988e-30	2.35976e-27	0.841	0.554
2	Alveolar Macrophage	HBEGF	0.553828	1.21291e-06	0.00242582	0.674	0.491
2	Alveolar Macrophage	THBS1	0.539357	6.49826e-39	1.29965e-35	0.852	0.547
2	Alveolar Macrophage	IFI44L	0.535859	2.99816e-67	5.99631e-64	0.804	0.381
2	Alveolar Macrophage	NINJ1	0.532892	4.328e-57	8.65601e-54	0.778	0.395
2	Alveolar Macrophage	EPSTI1	0.520183	8.74898e-08	0.00017498	0.77	0.543
2	Alveolar Macrophage	RARRES1	0.493418	4.97522e-12	9.95044e-09	0.778	0.612
10	Dendritic cell	JCHAIN	2.45836	1.11686e-33	2.23372e-30	0.79	0.189
10	Dendritic cell	GZMB	1.94039	1.52041e-52	3.04081e-49	0.877	0.206
10	Dendritic cell	TCF4	1.90141	7.75301e-18	1.5506e-14	0.717	0.457
10	Dendritic cell	PTPRE	1.87559	2.68531e-38	5.37062e-35	0.841	0.401
10	Dendritic cell	SOX4	1.73792	2.60534e-06	0.00521068	0.659	0.516
10	Dendritic cell	C12orf75	1.61496	3.20512e-25	6.41025e-22	0.783	0.453
10	Dendritic cell	RGS1	1.55321	1.90804e-14	3.81607e-11	0.659	0.274
10	Dendritic cell	MAP1A	1.48028	1.29926e-26	2.59853e-23	0.754	0.459
10	Dendritic cell	SERPINF1	1.4596	3.26655e-07	0.00065331	0.659	0.547
10	Dendritic cell	IRF8	1.39014	1.06698e-26	2.13395e-23	0.819	0.549
10	Dendritic cell	C1orf186	1.3481	2.08594e-51	4.17188e-48	0.862	0.331
10	Dendritic cell	GPR183	1.30391	1.63482e-06	0.00326963	0.638	0.381
10	Dendritic cell	CLEC4C	1.27152	3.6571e-07	0.00073142	0.355	0.177
10	Dendritic cell	IGHM	1.2168	8.03148e-49	1.6063e-45	0.123	0.217
10	Dendritic cell	NAPSB	1.17251	4.12822e-35	8.25643e-32	0.877	0.558
10	Dendritic cell	MX1	1.16798	4.5705e-16	9.141e-13	0.768	0.469
10	Dendritic cell	EGLN3	1.11969	2.86298e-25	5.72595e-22	0.232	0.284
10	Dendritic cell	IRF4	1.08349	3.3032e-08	6.6064e-05	0.63	0.302
10	Dendritic cell	COBLL1	1.07436	3.96048e-18	7.92095e-15	0.732	0.621
10	Dendritic cell	BCL11A	1.06258	4.80022e-23	9.60044e-20	0.746	0.301
9	CD14+ Monocyte	FCN1	2.16587	1.07419e-154	2.14838e-151	0.814	0.494
9	CD14+ Monocyte	VCAN	1.30664	1.25576e-61	2.51152e-58	0.736	0.63
9	CD14+ Monocyte	FGL2	1.26219	5.93644e-48	1.18729e-44	0.686	0.523
9	CD14+ Monocyte	IGKC	1.1545	2.32868e-126	4.65735e-123	0.751	0.339
9	CD14+ Monocyte	CD14	0.98577	9.53952e-30	1.9079e-26	0.627	0.421
9	CD14+ Monocyte	CPVL	0.902791	7.0898e-30	1.41796e-26	0.736	0.611
9	CD14+ Monocyte	DUSP6	0.894345	2.30668e-14	4.61336e-11	0.612	0.493
9	CD14+ Monocyte	RGS18	0.867353	2.46927e-61	4.93854e-58	0.697	0.49
9	CD14+ Monocyte	APOBEC3A	0.862482	3.38225e-108	6.7645e-105	0.676	0.261
9	CD14+ Monocyte	SELL	0.822738	4.06607e-72	8.13215e-69	0.627	0.265
9	CD14+ Monocyte	FOS	0.743052	1.22274e-40	2.44548e-37	0.63	0.365
9	CD14+ Monocyte	MEF2C	0.672259	1.87032e-83	3.74064e-80	0.738	0.461
9	CD14+ Monocyte	MS4A6A	0.645374	5.29382e-08	0.000105876	0.638	0.607
9	CD14+ Monocyte	S100A9	0.600169	1.50029e-34	3.00057e-31	0.748	0.625
9	CD14+ Monocyte	LYZ	0.594541	3.01406e-53	6.02812e-50	0.961	0.907
9	CD14+ Monocyte	F13A1	0.582317	1.99788e-26	3.99576e-23	0.58	0.398
9	CD14+ Monocyte	S100A8	0.581445	2.36081e-41	4.72162e-38	0.782	0.707
9	CD14+ Monocyte	TNFSF10	0.580758	3.52072e-07	0.000704144	0.52	0.4
9	CD14+ Monocyte	MNDA	0.561115	1.20427e-27	2.40854e-24	0.783	0.706
9	CD14+ Monocyte	TIMP1	0.494076	1.97943e-06	0.00395886	0.655	0.572
6	Macrophage	CXCL10	2.25199	9.26994e-178	1.85399e-174	0.711	0.516
6	Macrophage	GBP1	1.51432	1.17997e-147	2.35993e-144	0.752	0.613
6	Macrophage	TNFAIP6	1.51326	4.27737e-83	8.55474e-80	0.64	0.537
6	Macrophage	CXCL5	1.40038	5.31426e-193	1.06285e-189	0.836	0.748
6	Macrophage	SOD2	1.28543	1.46544e-156	2.93087e-153	0.765	0.575
6	Macrophage	CXCL11	1.06353	2.136e-29	4.272e-26	0.517	0.46
6	Macrophage	MARCKS	0.994207	6.58111e-106	1.31622e-102	0.722	0.642
6	Macrophage	PLEK	0.976364	3.19637e-99	6.39273e-96	0.728	0.575
6	Macrophage	C15orf48	0.925278	4.88517e-44	9.77034e-41	0.623	0.569
6	Macrophage	GBP4	0.88036	5.82764e-40	1.16553e-36	0.567	0.451
6	Macrophage	IL1RN	0.877192	8.99233e-59	1.79847e-55	0.64	0.506
6	Macrophage	FAM26F	0.871151	6.58147e-56	1.31629e-52	0.538	0.352
6	Macrophage	PSTPIP2	0.866066	1.61815e-35	3.2363e-32	0.547	0.448
6	Macrophage	IFIT2	0.85358	2.06703e-89	4.13405e-86	0.735	0.606
6	Macrophage	GBP5	0.78794	1.1512e-22	2.30241e-19	0.506	0.411
6	Macrophage	TNFSF13B	0.772959	4.51629e-46	9.03258e-43	0.613	0.492
6	Macrophage	DRAM1	0.753576	8.6951e-41	1.73902e-37	0.621	0.539
6	Macrophage	VAMP5	0.752556	6.34481e-31	1.26896e-27	0.588	0.548
6	Macrophage	TNIP3	0.739267	1.81846e-71	3.63693e-68	0.666	0.612
6	Macrophage	WARS	0.730398	4.11749e-53	8.23499e-50	0.663	0.58

## Sheet: marker-genes_Blood
cluster	cell types (predicted by classifier)	genes	avg_logFC	p_val	p_val_adj	pct.1	pct.2
0	Mature Neutrophil	G0S2	1.19487	0	0	0.924	0.799			REMARK: marker genes were calculated with the 'FindMarker' function of Seurat
0	Mature Neutrophil	CXCR2	1.18127	0	0	0.688	0.592
0	Mature Neutrophil	CXCL8	1.14704	0	0	0.888	0.752
0	Mature Neutrophil	MME	1.07894	6.86084e-196	1.37217e-192	0.651	0.599
0	Mature Neutrophil	FCGR3B	1.02536	0	0	0.937	0.748
0	Mature Neutrophil	PROK2	1.01785	1.40434e-13	2.80867e-10	0.474	0.553
0	Mature Neutrophil	RGS2	1.00528	0	0	0.973	0.85
0	Mature Neutrophil	MNDA	0.964303	0	0	0.981	0.88
0	Mature Neutrophil	CSF3R	0.906664	1.29791e-228	2.59583e-225	0.658	0.597
0	Mature Neutrophil	S100P	0.896937	3.9115e-56	7.82301e-53	0.554	0.537
0	Mature Neutrophil	NFE4	0.817696	3.83856e-171	7.67711e-168	0.597	0.507
0	Mature Neutrophil	HIST1H2AC	0.769845	1.67964e-10	3.35928e-07	0.436	0.476
0	Mature Neutrophil	S100A8	0.760563	0	0	0.994	0.937
0	Mature Neutrophil	LRRK2	0.729417	3.1997e-148	6.3994e-145	0.65	0.581
0	Mature Neutrophil	MARCKS	0.71736	3.38309e-12	6.76617e-09	0.784	0.719
0	Mature Neutrophil	IL1RN	0.638997	8.00903e-90	1.60181e-86	0.387	0.48
0	Mature Neutrophil	S100A9	0.597151	0	0	0.985	0.924
0	Mature Neutrophil	RGS18	0.567312	0	0	0.838	0.737
0	Mature Neutrophil	ANXA3	0.547877	0	0	0.763	0.607
0	Mature Neutrophil	FCGR3A	0.480865	3.44345e-295	6.8869e-292	0.725	0.64
7	Mature Neutrophil	IFIT3	2.19604	2.41761e-180	4.83523e-177	0.667	0.569
7	Mature Neutrophil	IFIT2	1.9687	1.49978e-264	2.99957e-261	0.719	0.558
7	Mature Neutrophil	IFIT1	1.82966	4.63928e-136	9.27857e-133	0.656	0.572
7	Mature Neutrophil	HERC5	1.20961	3.57573e-19	7.15146e-16	0.545	0.538
7	Mature Neutrophil	IFITM3	1.14141	0	0	0.863	0.788
7	Mature Neutrophil	GBP1	1.07366	6.96765e-98	1.39353e-94	0.668	0.579
7	Mature Neutrophil	MX1	0.927037	5.01813e-11	1.00363e-07	0.573	0.587
7	Mature Neutrophil	FCGR3B	0.916718	0	0	0.948	0.783
7	Mature Neutrophil	G0S2	0.915582	0	0	0.932	0.822
7	Mature Neutrophil	GBP5	0.849639	2.13813e-66	4.27626e-63	0.621	0.524
7	Mature Neutrophil	MNDA	0.788507	0	0	0.981	0.899
7	Mature Neutrophil	IFI6	0.784196	5.89153e-69	1.17831e-65	0.646	0.586
7	Mature Neutrophil	RGS2	0.780002	4.95702e-218	9.91403e-215	0.965	0.873
7	Mature Neutrophil	CXCR2	0.736979	3.04918e-39	6.09836e-36	0.648	0.612
7	Mature Neutrophil	CSF3R	0.616911	1.47088e-35	2.94176e-32	0.658	0.608
7	Mature Neutrophil	RSAD2	0.564312	4.23348e-12	8.46696e-09	0.424	0.469
7	Mature Neutrophil	CTSS	0.509982	1.31348e-95	2.62696e-92	0.964	0.887
7	Mature Neutrophil	CXCL8	0.49078	2.51665e-138	5.03329e-135	0.854	0.779
7	Mature Neutrophil	IL1RN	0.487361	3.59944e-06	0.00719889	0.495	0.457
7	Mature Neutrophil	HIST1H2AC	0.478395	1.14644e-26	2.29288e-23	0.529	0.464
1	CD14+ Monocyte	VCAN	1.45344	0	0	0.759	0.673
1	CD14+ Monocyte	LYZ	1.31235	0	0	0.954	0.865
1	CD14+ Monocyte	CPVL	1.2559	1.38411e-12	2.76822e-09	0.522	0.56
1	CD14+ Monocyte	CD36	1.24712	5.72903e-43	1.14581e-39	0.571	0.664
1	CD14+ Monocyte	FCN1	1.24252	0	0	0.752	0.752
1	CD14+ Monocyte	CYBB	1.17624	3.17646e-161	6.35292e-158	0.64	0.635
1	CD14+ Monocyte	CD14	1.13888	1.61853e-113	3.23707e-110	0.64	0.6
1	CD14+ Monocyte	MS4A6A	1.08171	4.3014e-23	8.60281e-20	0.465	0.616
1	CD14+ Monocyte	CST3	1.02	6.81804e-65	1.36361e-61	0.584	0.533
1	CD14+ Monocyte	GRN	0.964505	1.16217e-225	2.32434e-222	0.73	0.652
1	CD14+ Monocyte	LGALS3	0.95259	1.02433e-38	2.04866e-35	0.59	0.609
1	CD14+ Monocyte	CYP1B1	0.918429	7.00021e-231	1.40004e-227	0.646	0.666
1	CD14+ Monocyte	ALDH2	0.908219	9.53909e-34	1.90782e-30	0.551	0.553
1	CD14+ Monocyte	AP1S2	0.894731	1.49965e-219	2.99929e-216	0.734	0.698
1	CD14+ Monocyte	APLP2	0.86537	8.96276e-21	1.79255e-17	0.598	0.647
1	CD14+ Monocyte	CLEC12A	0.864794	1.10332e-07	0.000220664	0.423	0.454
1	CD14+ Monocyte	PLBD1	0.817415	3.49286e-13	6.98573e-10	0.615	0.682
1	CD14+ Monocyte	MS4A7	0.813341	8.44651e-230	1.6893e-226	0.63	0.433
1	CD14+ Monocyte	IRAK3	0.813111	1.46618e-23	2.93235e-20	0.595	0.639
1	CD14+ Monocyte	MPEG1	0.811874	2.58741e-25	5.17482e-22	0.481	0.643
11	Mature Neutrophil	NEAT1	2.55063	0	0	0.914	0.646
11	Mature Neutrophil	ZNF117	1.41462	1.06965e-09	2.13931e-06	0.391	0.48
11	Mature Neutrophil	CSF3R	1.22199	4.89685e-39	9.79371e-36	0.659	0.609
11	Mature Neutrophil	LRRK2	0.826001	3.62129e-13	7.24258e-10	0.626	0.596
11	Mature Neutrophil	RGS2	0.686066	1.08007e-76	2.16014e-73	0.94	0.876
11	Mature Neutrophil	NKTR	0.619984	2.76647e-13	5.53294e-10	0.674	0.623
11	Mature Neutrophil	MNDA	0.51815	1.63775e-67	3.2755e-64	0.927	0.902
11	Mature Neutrophil	MME	0.457461	2.83369e-17	5.66737e-14	0.661	0.609
11	Mature Neutrophil	CXCL8	0.413488	6.17107e-29	1.23421e-25	0.829	0.781
11	Mature Neutrophil	CASP5	0.363633	2.36686e-06	0.00473371	0.481	0.393
11	Mature Neutrophil	SYNE2	0.339709	7.16286e-09	1.43257e-05	0.769	0.747
11	Mature Neutrophil	SDE2	0.310568	1.50235e-10	3.00469e-07	0.584	0.558
11	Mature Neutrophil	SLC45A4	0.300569	3.39617e-25	6.79233e-22	0.646	0.604
11	Mature Neutrophil	NFE4	0.287372	3.9865e-30	7.97301e-27	0.607	0.525
11	Mature Neutrophil	ATF1	0.28627	6.71436e-16	1.34287e-12	0.67	0.52
11	Mature Neutrophil	PI3	0.2611	6.72647e-66	1.34529e-62	0.718	0.664
11	Mature Neutrophil	FCGR3B	0.243089	9.37558e-32	1.87512e-28	0.831	0.789
11	Mature Neutrophil	ADAMTSL4	0.242614	1.01592e-23	2.03183e-20	0.588	0.463
11	Mature Neutrophil	AC092620.2	0.241622	1.54827e-18	3.09653e-15	0.473	0.356
11	Mature Neutrophil	PRDM5	0.23661	5.80743e-29	1.16149e-25	0.637	0.58
2	ribosomal-high/Progenitor cells	DEFA3	0.674763	4.33346e-46	8.66693e-43	0.62	0.793
2	ribosomal-high/Progenitor cells	RPS18	0.64571	2.53569e-23	5.07139e-20	0.634	0.777
2	ribosomal-high/Progenitor cells	RPL34	0.543698	8.20043e-92	1.64009e-88	0.798	0.887
2	ribosomal-high/Progenitor cells	RPL3	0.534566	8.23198e-46	1.6464e-42	0.443	0.694
2	ribosomal-high/Progenitor cells	RPS27	0.507744	5.79695e-14	1.15939e-10	0.616	0.823
2	ribosomal-high/Progenitor cells	RPL13	0.493456	6.87619e-14	1.37524e-10	0.691	0.846
2	ribosomal-high/Progenitor cells	RPL11	0.474584	4.69305e-21	9.38609e-18	0.706	0.84
2	ribosomal-high/Progenitor cells	IL7R	0.474232	6.34455e-107	1.26891e-103	0.408	0.678
2	ribosomal-high/Progenitor cells	RPL36	0.469962	5.49435e-114	1.09887e-110	0.528	0.798
2	ribosomal-high/Progenitor cells	RPS3A	0.454467	1.6819e-98	3.36381e-95	0.552	0.802
2	ribosomal-high/Progenitor cells	RPL23	0.444451	1.01968e-41	2.03937e-38	0.546	0.753
2	ribosomal-high/Progenitor cells	RPLP0	0.443248	5.1372e-86	1.02744e-82	0.471	0.73
2	ribosomal-high/Progenitor cells	RPS29	0.441787	1.45466e-73	2.90931e-70	0.805	0.897
2	ribosomal-high/Progenitor cells	RPL13A	0.439364	5.27577e-22	1.05515e-18	0.549	0.768
2	ribosomal-high/Progenitor cells	CD2	0.430344	3.5344e-120	7.06879e-117	0.495	0.797
2	ribosomal-high/Progenitor cells	CD52	0.422143	1.40378e-31	2.80755e-28	0.59	0.813
2	ribosomal-high/Progenitor cells	RPS14	0.421713	5.95323e-25	1.19065e-21	0.721	0.855
2	ribosomal-high/Progenitor cells	EEF1B2	0.411049	3.32059e-114	6.64118e-111	0.501	0.758
2	ribosomal-high/Progenitor cells	RPS23	0.402463	1.90637e-21	3.81275e-18	0.568	0.795
2	ribosomal-high/Progenitor cells	RPL35	0.398112	1.13682e-73	2.27363e-70	0.542	0.803
13	Erythrocyte/Progenitor cells	HBA2	4.72224	0	0	0.908	0.806
13	Erythrocyte/Progenitor cells	HBB	4.4166	0	0	0.875	0.753
13	Erythrocyte/Progenitor cells	HBA1	4.17066	0	0	0.811	0.785
13	Erythrocyte/Progenitor cells	HBD	0.68121	4.16437e-09	8.32874e-06	0.477	0.707
13	Erythrocyte/Progenitor cells	HBM	0.383684	1.39807e-20	2.79614e-17	0.361	0.451
13	Erythrocyte/Progenitor cells	DEFA3	0.38085	2.97757e-17	5.95514e-14	0.529	0.779
13	Erythrocyte/Progenitor cells	UTP11	0.356873	1.77992e-08	3.55984e-05	0.472	0.546
13	Erythrocyte/Progenitor cells	NEAT1	0.344089	1.75526e-09	3.51053e-06	0.467	0.657
13	Erythrocyte/Progenitor cells	BUB1	0.288594	1.56971e-42	3.13942e-39	0.566	0.846
13	Erythrocyte/Progenitor cells	IGLC2	0.280472	3.13216e-45	6.26433e-42	0.379	0.714
13	Erythrocyte/Progenitor cells	CA1	0.276414	1.36855e-21	2.73709e-18	0.161	0.173
13	Erythrocyte/Progenitor cells	RPS25	0.276288	1.02991e-14	2.05982e-11	0.512	0.739
13	Erythrocyte/Progenitor cells	RPL41	0.26186	4.71743e-08	9.43487e-05	0.617	0.82
13	Erythrocyte/Progenitor cells	AHSP	0.249943	9.23362e-08	0.000184672	0.18	0.213
13	Erythrocyte/Progenitor cells	ITM2A	0.246436	5.75947e-09	1.15189e-05	0.51	0.627
13	Erythrocyte/Progenitor cells	FCGR3A	0.246347	1.51172e-18	3.02345e-15	0.413	0.665
13	Erythrocyte/Progenitor cells	LINC01871	0.242412	1.0234e-21	2.04681e-18	0.463	0.759
13	Erythrocyte/Progenitor cells	RPL9P33	0.241587	4.06906e-17	8.13813e-14	0.46	0.611
13	Erythrocyte/Progenitor cells	SNCA	0.235801	8.96669e-90	1.79334e-86	0.183	0.549
13	Erythrocyte/Progenitor cells	JCHAIN	0.227076	1.47382e-37	2.94765e-34	0.353	0.652
12	Mature Neutrophil	APOBEC3A	2.88759	0	0	0.954	0.603
12	Mature Neutrophil	G0S2	0.785527	9.41802e-226	1.8836e-222	0.918	0.825
12	Mature Neutrophil	APOBEC3B	0.780227	2.86212e-162	5.72424e-159	0.701	0.489
12	Mature Neutrophil	FCGR3B	0.732701	1.20542e-213	2.41084e-210	0.95	0.787
12	Mature Neutrophil	MME	0.68612	2.71713e-12	5.43426e-09	0.601	0.611
12	Mature Neutrophil	RGS2	0.677791	3.73645e-169	7.4729e-166	0.966	0.875
12	Mature Neutrophil	IFITM3	0.66796	3.18368e-112	6.36737e-109	0.841	0.79
12	Mature Neutrophil	CSF3R	0.637921	2.38453e-46	4.76905e-43	0.701	0.608
12	Mature Neutrophil	MNDA	0.594348	3.50733e-170	7.01466e-167	0.977	0.9
12	Mature Neutrophil	CXCR2	0.592031	3.40239e-23	6.80478e-20	0.64	0.613
12	Mature Neutrophil	S100A8	0.585499	3.76003e-227	7.52007e-224	0.996	0.948
12	Mature Neutrophil	NFE4	0.572285	7.19053e-25	1.43811e-21	0.613	0.525
12	Mature Neutrophil	ANXA3	0.559512	4.78336e-53	9.56672e-50	0.713	0.64
12	Mature Neutrophil	CXCL8	0.539181	2.3239e-89	4.64781e-86	0.854	0.78
12	Mature Neutrophil	ZNF117	0.533788	2.43738e-07	0.000487476	0.424	0.479
12	Mature Neutrophil	S100P	0.463492	1.36187e-08	2.72375e-05	0.553	0.541
12	Mature Neutrophil	S100A9	0.449429	1.03988e-116	2.07977e-113	0.992	0.936
12	Mature Neutrophil	RGS18	0.376231	2.33089e-56	4.66179e-53	0.819	0.758
12	Mature Neutrophil	CTSS	0.311758	4.98192e-36	9.96383e-33	0.958	0.889
12	Mature Neutrophil	PRDM5	0.301034	2.56401e-16	5.12802e-13	0.6	0.581
9	Mature Neutrophil	CAMP	3.03285	1.39468e-248	2.78936e-245	0.722	0.682
9	Mature Neutrophil	DEFA3	2.54079	1.40443e-61	2.80886e-58	0.755	0.774
9	Mature Neutrophil	MMP9	2.30535	9.03138e-304	1.80628e-300	0.749	0.67
9	Mature Neutrophil	ARG1	2.14526	3.19464e-241	6.38928e-238	0.74	0.725
9	Mature Neutrophil	S100A12	1.80571	0	0	0.905	0.792
9	Mature Neutrophil	LTF	1.54734	4.45914e-118	8.91828e-115	0.694	0.713
9	Mature Neutrophil	LCN2	1.50447	8.9928e-20	1.79856e-16	0.655	0.727
9	Mature Neutrophil	S100P	1.43575	1.40736e-133	2.81471e-130	0.663	0.537
9	Mature Neutrophil	CRISP3	1.37028	1.80312e-71	3.60623e-68	0.638	0.703
9	Mature Neutrophil	S100A8	1.3172	0	0	0.998	0.948
9	Mature Neutrophil	BPI	1.30983	8.67949e-52	1.7359e-48	0.649	0.645
9	Mature Neutrophil	ANXA3	1.26867	7.25901e-65	1.4518e-61	0.622	0.642
9	Mature Neutrophil	MME	1.218	6.02039e-55	1.20408e-51	0.627	0.61
9	Mature Neutrophil	MMP8	1.13137	2.08364e-70	4.16728e-67	0.624	0.656
9	Mature Neutrophil	PROK2	1.12038	2.48353e-07	0.000496705	0.408	0.539
9	Mature Neutrophil	HMGB2	1.08615	2.81229e-137	5.62458e-134	0.783	0.748
9	Mature Neutrophil	S100A9	1.04323	0	0	0.996	0.936
9	Mature Neutrophil	G0S2	0.902545	5.26991e-259	1.05398e-255	0.896	0.825
9	Mature Neutrophil	HIST1H2AC	0.87964	2.8905e-20	5.781e-17	0.504	0.466
9	Mature Neutrophil	TCN1	0.862923	1.64909e-203	3.29818e-200	0.66	0.508
16	Mature Neutrophil/Platelet	TUBB1	4.53981	7.75586e-139	1.55117e-135	0.879	0.584
16	Mature Neutrophil/Platelet	PPBP	3.89011	1.00128e-110	2.00256e-107	0.834	0.441
16	Mature Neutrophil/Platelet	GNG11	3.74019	2.96524e-107	5.93049e-104	0.829	0.5
16	Mature Neutrophil/Platelet	CAVIN2	3.69337	1.06203e-110	2.12406e-107	0.829	0.454
16	Mature Neutrophil/Platelet	F13A1	3.28283	7.61757e-101	1.52351e-97	0.84	0.564
16	Mature Neutrophil/Platelet	CLU	3.17076	2.81626e-70	5.63252e-67	0.75	0.541
16	Mature Neutrophil/Platelet	NRGN	3.04581	2.22906e-113	4.45813e-110	0.837	0.479
16	Mature Neutrophil/Platelet	PF4	2.89638	7.91067e-69	1.58213e-65	0.744	0.435
16	Mature Neutrophil/Platelet	TSC22D1	2.88884	5.26326e-74	1.05265e-70	0.775	0.586
16	Mature Neutrophil/Platelet	LIMS1	2.76918	1.63517e-78	3.27034e-75	0.812	0.582
16	Mature Neutrophil/Platelet	RGS18	2.75143	7.74293e-120	1.54859e-116	0.952	0.758
16	Mature Neutrophil/Platelet	RGS10	2.59009	4.45923e-50	8.91846e-47	0.772	0.641
16	Mature Neutrophil/Platelet	TMEM40	2.48849	2.63498e-120	5.26995e-117	0.787	0.206
16	Mature Neutrophil/Platelet	RUFY1	2.40966	7.76767e-48	1.55353e-44	0.739	0.611
16	Mature Neutrophil/Platelet	KIF2A	2.1567	4.59563e-43	9.19127e-40	0.798	0.627
16	Mature Neutrophil/Platelet	HIST1H2AC	2.13511	1.05955e-51	2.11909e-48	0.728	0.465
16	Mature Neutrophil/Platelet	DAB2	2.08786	6.06028e-60	1.21206e-56	0.753	0.567
16	Mature Neutrophil/Platelet	C2orf88	2.07052	8.92172e-68	1.78434e-64	0.722	0.346
16	Mature Neutrophil/Platelet	ARHGAP18	2.04336	1.45181e-83	2.90362e-80	0.803	0.606
16	Mature Neutrophil/Platelet	SPARC	1.97749	2.53615e-91	5.07229e-88	0.75	0.353
15	Mature Eosinophil	CLC	4.28392	0	0	0.98	0.732
15	Mature Eosinophil	GAPT	1.39068	1.09601e-50	2.19202e-47	0.68	0.684
15	Mature Eosinophil	IL1RL1	1.28422	1.2299e-179	2.45981e-176	0.751	0.623
15	Mature Eosinophil	GATA2	1.20854	1.16947e-08	2.33894e-05	0.487	0.496
15	Mature Eosinophil	CD9	1.18392	6.01758e-27	1.20352e-23	0.601	0.664
15	Mature Eosinophil	PLIN2	1.16781	9.69577e-28	1.93915e-24	0.615	0.61
15	Mature Eosinophil	AREG	1.12291	3.37349e-108	6.74698e-105	0.723	0.644
15	Mature Eosinophil	CYSLTR2	1.09931	8.76058e-93	1.75212e-89	0.656	0.501
15	Mature Eosinophil	MS4A2	1.0572	2.24774e-87	4.49547e-84	0.631	0.481
15	Mature Eosinophil	CLINT1	1.0186	1.25101e-20	2.50201e-17	0.628	0.632
15	Mature Eosinophil	P2RY14	0.961099	1.01687e-34	2.03373e-31	0.625	0.618
15	Mature Eosinophil	GPR183	0.903731	1.10781e-23	2.21563e-20	0.658	0.694
15	Mature Eosinophil	MS4A3	0.864558	6.59306e-12	1.31861e-08	0.346	0.445
15	Mature Eosinophil	SYNE1	0.859604	4.38285e-08	8.76569e-05	0.601	0.645
15	Mature Eosinophil	EPN2	0.840078	3.75927e-79	7.51854e-76	0.686	0.635
15	Mature Eosinophil	RGS1	0.840038	2.23929e-97	4.47859e-94	0.718	0.651
15	Mature Eosinophil	CPA3	0.832907	7.48629e-31	1.49726e-27	0.568	0.585
15	Mature Eosinophil	ANXA1	0.823693	1.20969e-14	2.41938e-11	0.779	0.789
15	Mature Eosinophil	RGS18	0.821196	5.45647e-21	1.09129e-17	0.759	0.759
15	Mature Eosinophil	MAF	0.769449	1.32021e-29	2.64042e-26	0.615	0.618
14	CD16+ Monocyte	MS4A7	2.0883	0	0	0.873	0.448
14	CD16+ Monocyte	LYPD2	1.49538	0	0	0.922	0.769
14	CD16+ Monocyte	FCGR3A	1.48687	1.09856e-240	2.19712e-237	0.905	0.655
14	CD16+ Monocyte	ANXA5	1.38424	3.09967e-263	6.19935e-260	0.907	0.65
14	CD16+ Monocyte	WARS	1.36665	3.68182e-199	7.36363e-196	0.79	0.567
14	CD16+ Monocyte	NAP1L1	1.2732	1.30899e-219	2.61799e-216	0.878	0.678
14	CD16+ Monocyte	CSF1R	1.26793	7.98003e-177	1.59601e-173	0.77	0.567
14	CD16+ Monocyte	MYOF	1.23411	0	0	0.868	0.569
14	CD16+ Monocyte	ANXA2	1.18867	1.81353e-270	3.62707e-267	0.905	0.672
14	CD16+ Monocyte	AIF1	1.16406	2.60485e-277	5.2097e-274	0.968	0.793
14	CD16+ Monocyte	CST3	1.12351	1.16674e-149	2.33347e-146	0.792	0.535
14	CD16+ Monocyte	PSAP	1.10176	3.9471e-258	7.8942e-255	0.947	0.698
14	CD16+ Monocyte	CYBB	1.08471	1.59939e-200	3.19877e-197	0.863	0.632
14	CD16+ Monocyte	FCER1G	1.07879	4.67579e-171	9.35158e-168	0.866	0.638
14	CD16+ Monocyte	FAM26F	1.07591	3.29702e-56	6.59403e-53	0.651	0.573
14	CD16+ Monocyte	CDKN1C	1.05869	8.33378e-287	1.66676e-283	0.832	0.656
14	CD16+ Monocyte	HLA-DPA1	1.03452	7.69654e-136	1.53931e-132	0.78	0.654
14	CD16+ Monocyte	NAPSB	1.00822	0	0	0.884	0.542
14	CD16+ Monocyte	AC079325.2	0.969609	1.31583e-250	2.63167e-247	0.822	0.772
14	CD16+ Monocyte	TUBA1B	0.959608	4.14141e-266	8.28282e-263	0.874	0.678
4	CD14+ Monocyte	LYZ	1.74122	0	0	0.998	0.865
4	CD14+ Monocyte	VCAN	1.48355	0	0	0.916	0.662
4	CD14+ Monocyte	FCN1	1.32022	0	0	0.954	0.734
4	CD14+ Monocyte	HLA-DRA	1.24314	0	0	0.924	0.662
4	CD14+ Monocyte	HLA-DRB1	1.20083	0	0	0.925	0.674
4	CD14+ Monocyte	AP1S2	1.20003	0	0	0.916	0.683
4	CD14+ Monocyte	CST3	1.17643	0	0	0.865	0.51
4	CD14+ Monocyte	CYBB	1.15393	0	0	0.919	0.61
4	CD14+ Monocyte	S100A10	1.13163	0	0	0.951	0.728
4	CD14+ Monocyte	LGALS3	1.11426	0	0	0.877	0.583
4	CD14+ Monocyte	CPVL	1.03889	0	0	0.818	0.532
4	CD14+ Monocyte	GRN	0.989043	0	0	0.909	0.639
4	CD14+ Monocyte	CD36	0.982365	0	0	0.798	0.64
4	CD14+ Monocyte	HLA-DPA1	0.937592	0	0	0.798	0.643
4	CD14+ Monocyte	CD74	0.926675	0	0	0.911	0.625
4	CD14+ Monocyte	MS4A6A	0.924106	0	0	0.765	0.584
4	CD14+ Monocyte	PSAP	0.919258	0	0	0.96	0.679
4	CD14+ Monocyte	ANXA1	0.917242	0	0	0.965	0.774
4	CD14+ Monocyte	ANXA2	0.884334	0	0	0.861	0.66
4	CD14+ Monocyte	ANXA5	0.864719	0	0	0.879	0.634
10	CD14+ Monocyte	S100A10	0.691557	0	0	0.918	0.741
10	CD14+ Monocyte	VCAN	0.689536	1.02908e-253	2.05817e-250	0.858	0.678
10	CD14+ Monocyte	LYZ	0.652595	1.97473e-275	3.94945e-272	0.979	0.873
10	CD14+ Monocyte	AP1S2	0.622516	2.38885e-289	4.7777e-286	0.862	0.698
10	CD14+ Monocyte	LGALS3	0.603041	9.3103e-241	1.86206e-237	0.802	0.602
10	CD14+ Monocyte	RPL13	0.583429	2.18434e-274	4.36869e-271	0.993	0.825
10	CD14+ Monocyte	RPL4	0.577497	0	0	0.919	0.628
10	CD14+ Monocyte	RPL8	0.570981	1.15397e-302	2.30794e-299	0.905	0.639
10	CD14+ Monocyte	RPL28	0.568681	0	0	0.973	0.79
10	CD14+ Monocyte	IL7R	0.561143	0	0	0.863	0.642
10	CD14+ Monocyte	ANXA1	0.549751	1.35485e-276	2.70969e-273	0.949	0.785
10	CD14+ Monocyte	PTMA	0.545985	1.82942e-294	3.65884e-291	0.98	0.802
10	CD14+ Monocyte	ANXA2	0.544967	5.34498e-240	1.069e-236	0.816	0.672
10	CD14+ Monocyte	EEF1A1	0.538268	7.68826e-303	1.53765e-299	0.919	0.745
10	CD14+ Monocyte	RPS6	0.537913	1.04166e-257	2.08332e-254	0.999	0.888
10	CD14+ Monocyte	HLA-DRA	0.532499	2.20008e-272	4.40016e-269	0.872	0.678
10	CD14+ Monocyte	SNHG5	0.522791	0	0	0.912	0.747
10	CD14+ Monocyte	ANXA5	0.520872	2.10002e-237	4.20004e-234	0.833	0.649
10	CD14+ Monocyte	CD52	0.520456	4.57591e-291	9.15182e-288	0.962	0.784
10	CD14+ Monocyte	RPL26	0.514013	0	0	0.979	0.854
8	B cell naive	IGHM	3.14159	0	0	0.86	0.537
8	B cell naive	IGHD	2.86579	0	0	0.809	0.718
8	B cell naive	MS4A1	2.73253	0	0	0.764	0.553
8	B cell naive	IGKC	2.30163	0	0	0.789	0.563
8	B cell naive	CD74	2.17619	0	0	0.894	0.639
8	B cell naive	RALGPS2	2.15221	0	0	0.802	0.693
8	B cell naive	BANK1	1.95578	1.7532e-182	3.5064e-179	0.657	0.602
8	B cell naive	HLA-DRB1	1.89284	0	0	0.902	0.686
8	B cell naive	BIRC3	1.88402	1.29924e-304	2.59848e-301	0.753	0.666
8	B cell naive	HLA-DRA	1.83932	0	0	0.862	0.677
8	B cell naive	CD79B	1.7813	1.02034e-202	2.04069e-199	0.671	0.602
8	B cell naive	CD79A	1.75192	0	0	0.723	0.624
8	B cell naive	TCL1A	1.66693	0	0	0.759	0.558
8	B cell naive	PLPP5	1.62721	0	0	0.77	0.63
8	B cell naive	HLA-DPA1	1.60333	0	0	0.818	0.65
8	B cell naive	MEF2C	1.46812	3.07266e-98	6.14532e-95	0.65	0.618
8	B cell naive	IGLC2	1.44423	0	0	0.773	0.704
8	B cell naive	SWAP70	1.43156	2.17431e-231	4.34862e-228	0.683	0.53
8	B cell naive	RPS27	1.39486	0	0	0.905	0.796
8	B cell naive	RPL15	1.36343	0	0	0.928	0.802
3	NK cell	GNLY	2.64124	0	0	0.861	0.734
3	NK cell	NKG7	2.16829	0	0	0.76	0.705
3	NK cell	GZMA	2.16507	0	0	0.739	0.703
3	NK cell	CCL5	2.1286	0	0	0.815	0.749
3	NK cell	KLRD1	2.01282	0	0	0.734	0.74
3	NK cell	GZMB	1.94461	0	0	0.727	0.713
3	NK cell	PRF1	1.83095	0	0	0.712	0.677
3	NK cell	FGFBP2	1.8075	0	0	0.75	0.728
3	NK cell	GZMH	1.76596	0	0	0.741	0.755
3	NK cell	CTSW	1.57178	0	0	0.684	0.602
3	NK cell	HOPX	1.51346	0	0	0.65	0.597
3	NK cell	SAMD3	1.50816	0	0	0.719	0.643
3	NK cell	C12orf75	1.45161	0	0	0.798	0.721
3	NK cell	CST7	1.29665	0	0	0.742	0.719
3	NK cell	KLRF1	1.29395	0	0	0.696	0.44
3	NK cell	CD8A	1.28822	1.74332e-285	3.48664e-282	0.662	0.752
3	NK cell	IL32	1.26879	2.68303e-296	5.36605e-293	0.696	0.748
3	NK cell	CD3D	1.26617	0	0	0.724	0.646
3	NK cell	ADGRG1	1.26544	0	0	0.736	0.699
3	NK cell	GNPTAB	1.26307	0	0	0.689	0.574
6	ribosomal-high/Progenitor cells	IL7R	1.6182	0	0	0.889	0.634
6	ribosomal-high/Progenitor cells	RPL10	1.0302	0	0	0.957	0.767
6	ribosomal-high/Progenitor cells	RPL36	0.980029	0	0	0.907	0.76
6	ribosomal-high/Progenitor cells	RPL13	0.977624	0	0	0.983	0.82
6	ribosomal-high/Progenitor cells	RPLP2	0.971476	0	0	0.982	0.828
6	ribosomal-high/Progenitor cells	CD2	0.9608	0	0	0.874	0.757
6	ribosomal-high/Progenitor cells	RPS18	0.951346	0	0	0.961	0.75
6	ribosomal-high/Progenitor cells	RPL27A	0.941561	0	0	0.977	0.835
6	ribosomal-high/Progenitor cells	RPL13A	0.940227	0	0	0.949	0.732
6	ribosomal-high/Progenitor cells	RPS3A	0.936214	0	0	0.932	0.765
6	ribosomal-high/Progenitor cells	RPS19	0.935465	0	0	0.985	0.809
6	ribosomal-high/Progenitor cells	RPS12	0.935174	0	0	0.996	0.861
6	ribosomal-high/Progenitor cells	RPS6	0.933653	0	0	0.996	0.885
6	ribosomal-high/Progenitor cells	EEF1B2	0.926763	0	0	0.904	0.719
6	ribosomal-high/Progenitor cells	RPL32	0.921516	0	0	0.985	0.832
6	ribosomal-high/Progenitor cells	RPL10A	0.915499	0	0	0.96	0.797
6	ribosomal-high/Progenitor cells	RPS3	0.914825	0	0	0.956	0.797
6	ribosomal-high/Progenitor cells	LDHB	0.911308	0	0	0.79	0.591
6	ribosomal-high/Progenitor cells	TRAT1	0.909458	0	0	0.729	0.669
6	ribosomal-high/Progenitor cells	CD3G	0.905585	0	0	0.827	0.724
5	CD4+ T cell naive	IL7R	1.31584	1.25695e-63	2.51389e-60	0.626	0.649
5	CD4+ T cell naive	RPS25	1.25286	0	0	0.863	0.726
5	CD4+ T cell naive	TRAT1	1.21682	4.15879e-174	8.31759e-171	0.69	0.672
5	CD4+ T cell naive	RPL39	1.21218	0	0	0.944	0.847
5	CD4+ T cell naive	RPL10	1.2082	0	0	0.889	0.77
5	CD4+ T cell naive	RPS21	1.19736	0	0	0.919	0.813
5	CD4+ T cell naive	RPS29	1.19716	0	0	0.965	0.882
5	CD4+ T cell naive	RPS4X	1.1682	0	0	0.9	0.77
5	CD4+ T cell naive	RPLP2	1.14639	0	0	0.933	0.831
5	CD4+ T cell naive	RPL32	1.14245	0	0	0.922	0.835
5	CD4+ T cell naive	LDHB	1.13958	2.92716e-58	5.85432e-55	0.626	0.601
5	CD4+ T cell naive	RPS13	1.13762	0	0	0.906	0.799
5	CD4+ T cell naive	RPL14	1.12077	0	0	0.939	0.841
5	CD4+ T cell naive	RPL10A	1.11893	0	0	0.907	0.8
5	CD4+ T cell naive	RPS20	1.0944	0	0	0.892	0.782
5	CD4+ T cell naive	RPL27A	1.09084	0	0	0.93	0.838
5	CD4+ T cell naive	TCF7	1.06318	1.86262e-190	3.72523e-187	0.685	0.624
5	CD4+ T cell naive	RPS12	1.06165	0	0	0.953	0.863
5	CD4+ T cell naive	RPL26	1.05234	0	0	0.939	0.853
5	CD4+ T cell naive	RPS27A	1.04517	0	0	0.944	0.861
17	Plasma cell	IGKC	4.32959	1.86189e-61	3.72378e-58	0.725	0.571
17	Plasma cell	IGLC2	3.59927	5.77752e-07	0.0011555	0.559	0.708
17	Plasma cell	JCHAIN	3.28209	1.30156e-135	2.60312e-132	0.868	0.644
17	Plasma cell	IGHA1	2.87469	4.09274e-22	8.18549e-19	0.593	0.441
17	Plasma cell	IGLV2-23	2.55775	3.89771e-73	7.79542e-70	0.646	0.288
17	Plasma cell	IGHA2	2.48985	2.70427e-12	5.40854e-09	0.581	0.697
17	Plasma cell	IGHG1	2.42837	1.37004e-12	2.74009e-09	0.584	0.683
17	Plasma cell	TCF4	2.18041	1.58266e-92	3.16531e-89	0.795	0.593
17	Plasma cell	IGHM	2.00109	2.83709e-73	5.67418e-70	0.75	0.548
17	Plasma cell	IGKV4-1	1.99011	2.40505e-36	4.81011e-33	0.191	0.281
17	Plasma cell	IGLV2-14	1.91236	1.47355e-79	2.94711e-76	0.16	0.635
17	Plasma cell	IGKV1-5	1.90334	9.77028e-20	1.95406e-16	0.272	0.493
17	Plasma cell	IRF8	1.87126	5.84603e-83	1.16921e-79	0.772	0.586
17	Plasma cell	IGLV3-19	1.77354	5.81931e-12	1.16386e-08	0.25	0.372
17	Plasma cell	PLAC8	1.75196	2.53524e-90	5.07048e-87	0.84	0.619
17	Plasma cell	IGHGP	1.7208	4.41891e-09	8.83782e-06	0.309	0.309
17	Plasma cell	ENAM	1.70998	4.97128e-18	9.94256e-15	0.579	0.535
17	Plasma cell	UGCG	1.70469	1.2637e-52	2.5274e-49	0.742	0.637
17	Plasma cell	MZB1	1.61861	1.14365e-21	2.2873e-18	0.539	0.236
17	Plasma cell	IGHG4	1.58555	1.32608e-11	2.65215e-08	0.598	0.524
